# Supplementary material for: Time-resolved chemically-selective spectroscopic investigation of the redox reaction between hematite and aluminium
Source: Nat Commun. 2025 Aug 7;16:7282. doi: 10.1038/s41467-025-62436-z (PMC12332039; doi:10.1038/s41467-025-62436-z)
Supplement: Supplementary file 3 — Source Data [file 41467_2025_62436_MOESM3_ESM.xlsx]

## Sheet: Figure 2a
Figure 2a
Energy_eV	A
55.3571	2.21699
55.9771	2.51702
56.4871	3.15155
56.7471	3.43214
57.2771	3.83975
57.6671	3.50066

## Sheet: Figure 2b
Figure 2b
fe_fit_55.98ev						fe_fit_56_49ev
		Time_ps	DeltaA	Error				Time_ps	DeltaA	Error
		-1.6	-0.0460405	0.0433759				-25.98	0.0023347	0.0159422
		-1.5	0.0275821	0.043942				-24.98	-0.028303	0.0209447
		-1.4	0.0263994	0.0209729				-23.98	0.00330658	0.0146728
		-1.3	-0.0668551	0.028501				-22.98	0.0485574	0.0157893
		-1.2	0.0354871	0.0241813				-21.98	-0.0731568	0.0277378
		-1.1	0.0265401	0.0218121				-20.98	0.010047	0.0239035
		-1	-0.0268385	0.059614				-19.98	-0.0875533	0.0186951
		-0.9	0.0128621	0.0371666				-18.98	0.101599	0.0172668
		-0.8	0.0220598	0.0331383				-17.98	0.042339	0.0240695
		-0.7	0.00257748	0.0347902				-16.98	-0.0232027	0.0148803
		-0.6	-0.0309473	0.0338053				-15.98	0.00256694	0.0390258
		-0.5	-0.047064	0.0341693				-14.98	0.0246984	0.0142606
		-0.4	0.0582193	0.0222712				-13.98	-0.049304	0.0214257
		-0.2	0.0257534	0.0358538				-12.98	0.0446396	0.0151941
		-0.1	0.0464461	0.0290063				-11.98	0.00356949	0.0145017
		1.66533e-15	0.148423	0.0434859				-10.98	0.0496659	0.0254495
		0.1	0.206984	0.0368875				-9.98	-0.0041877	0.01401
		0.2	0.233661	0.0444269				-8.98	-0.00390381	0.0137338
		0.3	0.245754	0.051606				-7.98	0.020702	0.0187576
		0.4	0.288636	0.0115433				-6.98	-0.043499	0.0263915
		0.5	0.213902	0.023449				-5.98	0.0195175	0.0262986
		0.6	0.284923	0.0345144				-4.98	0.047805	0.0174505
		0.7	0.217102	0.0303247				-3.98	-0.00524435	0.0220348
		0.8	0.286681	0.0340112				-2.98	-0.0278909	0.011734
		0.9	0.337386	0.03629				-1.98	0.104275	0.03294
		1	0.288746	0.0313806				-1.38	-0.0257941	0.0118647
		1.1	0.320939	0.0350141				-1.28	0.0133612	0.0234222
		1.2	0.268055	0.0409735				-1.18	-0.0721392	0.0204216
		1.3	0.291282	0.0654436				-1.08	-0.0166334	0.0219892
		1.4	0.38708	0.0332194				-0.98	0.0273925	0.0152717
		1.5	0.355308	0.0273917				-0.88	0.0512678	0.0297991
		1.6	0.335084	0.0426997				-0.78	0.0836051	0.0183072
		1.7	0.372879	0.0781765				-0.68	0.0314048	0.0251158
		1.8	0.143412	0.0113627				-0.58	0.0633444	0.0214722
		1.9	0.254761	0.0234222				-0.48	-0.0251054	0.0263553
		2	0.30622	0.0740479				-0.38	0.115189	0.0221399
		2.1	0.353104	0.0293869				-0.28	-0.0151461	0.0145886
		2.2	0.268398	0.0267106				-0.18	0.06764	0.0151395
		2.3	0.344573	0.0435918				-0.08	-0.0869739	0.0225632
		2.4	0.43854	0.0764477				0.02	-0.428734	0.0172931
		3.3	0.434286	0.0296157				0.12	-0.429384	0.0287898
		4.3	0.497365	0.0607777				0.22	-0.308142	0.0239822
		5.3	0.420656	0.018324				0.32	-0.304671	0.0218649
		6.3	0.422093	0.0271428				0.42	-0.260299	0.0195944
		7.3	0.462473	0.0200506				0.52	-0.316513	0.0139196
		8.3	0.522827	0.0247186				0.62	-0.207269	0.0249494
		9.3	0.51421	0.0216704				0.72	-0.264897	0.0304978
		10.3	0.453035	0.0336893				0.82	-0.192904	0.0170873
		11.3	0.489999	0.0295339				1.02	-0.155999	0.0126917
		12.3	0.459505	0.0193319				1.12	-0.177725	0.0169329
		13.3	0.513709	0.0255865				1.22	-0.173479	0.027988
		14.3	0.507702	0.0233741				1.32	-0.166889	0.0175048
		15.3	0.498878	0.0380986				1.42	-0.201221	0.0164637
		16.3	0.452891	0.0175957				1.52	-0.107667	0.0145141
		17.3	0.49249	0.0223779				1.62	-0.133753	0.0149601
		18.3	0.508149	0.0266186				1.72	-0.158613	0.0294493
		19.3	0.533961	0.0304529				1.82	-0.22398	0.0284751
		20.3	0.434372	0.0195354				1.92	-0.0707069	0.0231959
		21.3	0.452515	0.0263266				2.02	-0.161198	0.0188269
		22.3	0.442906	0.0174978				2.12	-0.074668	0.0282834
		23.3	0.478163	0.0245341				3.02	-0.120102	0.0296672
		24.3	0.483383	0.0185986				4.02	0.0349513	0.0188448
		44.3	0.542121	0.0216228				5.02	0.0139143	0.0432741
		54.3	0.386918	0.0352184				6.02	0.15576	0.0148948
		64.3	0.468944	0.0258399				7.02	0.160786	0.0112079
		74.3	0.402322	0.0114128				8.02	0.172692	0.0183961
		84.3	0.425437	0.0270595				9.02	0.165699	0.0137598
		94.3	0.442175	0.0172877				10.02	0.20599	0.0181933
		104.3	0.345871	0.0189672				11.02	0.238819	0.01698
		114.3	0.402857	0.017581				12.02	0.191801	0.0990195
		124.3	0.350889	0.0449573				13.02	0.193897	0.0287725
		134.3	0.338887	0.0245924				14.02	0.200731	0.019918
		144.3	0.250661	0.0293685				15.02	0.20059	0.0252476
		154.3	0.307354	0.0230638				16.02	0.20566	0.0143175
		164.3	0.315154	0.0778798				17.02	0.125752	0.0152219
		174.3	0.291844	0.0213013				18.02	0.153053	0.0186622
		184.3	0.324982	0.0294472				19.02	0.228607	0.0194645
		194.3	0.337638	0.0208255				20.02	0.213964	0.0148547
		204.3	0.366552	0.0150987				21.02	0.195036	0.0176278
		214.3	0.32652	0.0134944				22.02	0.108444	0.017106
		224.3	0.306775	0.0307585				23.02	0.325805	0.0370681
		234.3	0.259697	0.0336851				23.62	0.144863	0.0244827
		264.3	0.274688	0.0180596				33.62	0.0883369	0.0241845
		274.3	0.378307	0.038142				43.62	0.157752	0.0211318
		284.3	0.167417	0.0162387				53.62	0.134876	0.0504193
		294.3	0.259861	0.0279736				63.62	0.197761	0.110166
		304.3	0.245454	0.0444357				73.62	0.134211	0.0289905
		314.3	0.203401	0.0361247				83.62	0.102601	0.0144744
		324.3	0.20349	0.0215742				93.62	-0.100026	0.00921925
		334.3	0.137637	0.025051				103.62	0.145679	0.0204053
		344.3	0.153953	0.0254682				113.62	0.153068	0.0555522
		354.3	0.135561	0.02917				123.62	0.0135415	0.0243129
		364.3	0.192342	0.016897				133.62	0.0402372	0.025
		374.3	0.17276	0.0267646				143.62	0.0237287	0.0349557
		384.3	0.192205	0.030544				153.62	0.0738703	0.0301827
		394.3	0.255672	0.0202742				163.62	-0.046856	0.035254
		404.3	0.289325	0.0179696				173.62	-0.00229942	0.0283211
		414.3	0.128935	0.0214895				183.62	0.0467413	0.0178705
		424.3	0.273495	0.03457				193.62	-0.110933	0.0287532
		434.3	0.212126	0.0290567				203.62	-0.0188327	0.0502321
		444.3	0.228433	0.0365222				213.62	0.0173884	0.0172877
		454.3	0.2989	0.0179733				223.62	-0.00787835	0.0549216
		464.3	0.167485	0.0269661				233.62	0.0444617	0.0387586
		474.3	0.177473	0.024769				253.62	-0.108753	0.0310873
		484.3	0.240035	0.0307105				263.62	-0.0949794	0.0173066
								273.62	-0.0531245	0.0213707
								283.62	-0.0981296	0.0539449
								293.62	-0.124678	0.0280967
								303.62	-0.146754	0.0224654
								313.62	-0.194788	0.080142
								323.62	-0.114123	0.0423908
								333.62	-0.130416	0.0261908
								343.62	-0.134969	0.0467146
								353.62	-0.0695285	0.0265875
								363.62	0.0313669	0.0328273
								373.62	-0.0605779	0.0240089
								383.62	-0.177308	0.0287915
								393.62	-0.127361	0.0610917
								403.62	-0.0753553	0.0207462
								413.62	-0.0650189	0.0746827
								423.62	-0.0995173	0.0188863
								433.62	-0.0497075	0.0456771
								443.62	-0.166777	0.0201565
								453.62	-0.167018	0.0752443
								463.62	-0.14911	0.0156867

## Sheet: Figure 2c
Figure 2c
Energy_eV	A
71.6765	1.04956
72.0865	1.03044
72.5065	1.0207
72.9365	1.54004
73.3665	1.71198
73.8065	1.65967
74.2465	1.65969

## Sheet: Figure 2d
Figure 2d
al_fit_72_09ev						al_fit_73_37ev
		Time_ps	DeltaA	Error				Time_ps	DeltaA	Error
		-12.75	-0.0283455	0.0384476				-27.82	0.0105176	0.0287072
		-7.75	-0.0095181	0.0465602				-22.82	-0.0182291	0.0405381
		-2.75	-0.00570767	0.0385063				-17.82	-0.0258614	0.0335049
		-0.75	-0.00240818	0.0308583				-12.82	-0.00666883	0.0407429
		-0.65	0.0075399	0.0173214				-7.82	0.0034105	0.0691054
		-0.55	0.0185093	0.0475396				-2.82	-0.0179798	0.0468257
		-0.45	-0.00363702	0.0349801				-0.32	-0.00160857	0.0210793
		-0.35	-0.0110268	0.0345903				-0.22	0.0314275	0.0468788
		-0.25	0.0172117	0.0667854				-0.12	-0.023278	0.0352978
		-0.15	-0.0142909	0.0446997				-0.02	-0.0875713	0.0564006
		-0.05	0.00869424	0.0283492				0.08	-0.136632	0.0510009
		0.05	0.140911	0.0264029				0.18	-0.176306	0.0705477
		0.15	0.134294	0.0399551				0.28	-0.161989	0.0286121
		0.25	0.163083	0.0350983				0.38	-0.154218	0.0825618
		0.35	0.183375	0.0430817				0.48	-0.199039	0.0644461
		0.45	0.193122	0.0449661				0.58	-0.182933	0.0292573
		0.55	0.157439	0.0224142				0.68	-0.164036	0.0433645
		0.65	0.182518	0.035654				0.78	-0.161647	0.0221928
		0.75	0.195421	0.0264863				0.88	-0.170602	0.04174
		0.85	0.193339	0.0240135				0.98	-0.150539	0.0437803
		0.95	0.151341	0.0316761				1.08	-0.154573	0.0456162
		1.05	0.160632	0.0232596				1.18	-0.132848	0.0527828
		1.15	0.16723	0.0231923				1.28	-0.12074	0.0347967
		1.25	0.160985	0.0307664				1.38	-0.129689	0.0716904
		1.35	0.142466	0.0413027				1.48	-0.106488	0.0426061
		1.45	0.150513	0.043453				1.58	-0.126056	0.0253175
		1.55	0.176729	0.0251154				1.68	-0.14088	0.0243419
		1.65	0.156673	0.0349807				1.78	-0.133746	0.0560982
		1.75	0.153717	0.0318255				1.88	-0.105065	0.0437509
		1.85	0.167737	0.0389331				1.98	-0.120507	0.0350789
		1.95	0.155332	0.0545013				2.08	-0.122728	0.0346169
		2.05	0.151591	0.0227661				2.18	-0.119562	0.0438627
		2.15	0.13586	0.0492568				7.18	-0.126516	0.0395507
		2.25	0.158665	0.0323233				12.18	-0.177937	0.0552852
		2.35	0.143963	0.0199845				17.18	-0.1816	0.0380309
		2.45	0.147323	0.0394904				22.18	-0.193697	0.0376641
		2.55	0.158405	0.022674				27.18	-0.217581	0.0293301
		2.65	0.114699	0.02941				32.18	-0.211695	0.0511027
		2.75	0.148539	0.0229667				37.18	-0.277808	0.0516524
		7.24	0.141543	0.0489652				42.18	-0.259558	0.0512927
		7.25	0.147654	0.0230218				47.18	-0.236857	0.0315248
		12.25	0.175438	0.151857				52.18	-0.28917	0.0487446
		17.25	0.250957	0.226484				57.18	-0.299572	0.0558735
		22.25	0.143244	0.101993				62.18	-0.257393	0.0274819
		27.24	0.125172	0.16553				67.18	-0.266067	0.0304746
		27.25	0.0856662	0.0748806				72.18	-0.269849	0.0373342
		32.25	0.0379346	0.0394176				77.18	-0.252202	0.039867
		37.25	0.0594971	0.0671892				82.18	-0.314363	0.055318
		42.25	0.049953	0.0272647				87.18	-0.281091	0.0442432
		47.25	0.0541971	0.0283684				92.18	-0.281313	0.0779043
		52.25	0.0566719	0.0564183				97.18	-0.253999	0.0365583
		57.25	0.0677803	0.0435593				102.18	-0.289776	0.0616176
		62.25	0.0313741	0.0535301				107.18	-0.257723	0.0476281
		67.25	0.0466103	0.0692416				112.18	-0.308249	0.0392302
		72.25	0.0527939	0.0904646
		77.25	0.0365552	0.0514196
		82.25	-0.0105378	0.0428388
		87.25	0.0698605	0.0586885
		92.25	0.0117946	0.0491584
		97.25	-0.0186943	0.0807453
		102.25	0.0384958	0.0350357
		107.25	0.0182151	0.0453275
		112.25	0.0261234	0.0342568
		117.25	0.0161291	0.0691873
		122.25	0.0630986	0.0298755
		127.25	0.0364731	0.0340274
		132.25	0.0342786	0.0877767
		137.25	0.02816	0.0228595
		142.25	0.0343338	0.0784592
		147.25	0.053003	0.0525347

## Sheet: Figure 3(left) 
Figure 3(left)
	Energy (eV)	55.35	55.36	55.37	55.38	55.39	55.4	55.41	55.42	55.43	55.44	55.45	55.46	55.47	55.48	55.49	55.5	55.51	55.52	55.53	55.54	55.55	55.56	55.57	55.58	55.59	55.6	55.61	55.62	55.63	55.64	55.65	55.66	55.67	55.68	55.69	55.7	55.71	55.72	55.73	55.74	55.75	55.76	55.77	55.78	55.79	55.8	55.81	55.82
t (ps)
-0.1		0.0288547	0.0296767	0.0304726	0.031243	0.0319882	0.0327086	0.0334047	0.0340768	0.0347255	0.0353511	0.035954	0.0365347	0.0370935	0.0376309	0.0381474	0.0386432	0.0391189	0.0395749	0.0400115	0.0404293	0.0408285	0.0412097	0.0415733	0.0419196	0.0422491	0.0425622	0.0428594	0.043141	0.0434074	0.0436591	0.0438966	0.0441201	0.0443302	0.0445272	0.0447116	0.0448838	0.0450442	0.0451933	0.0453313	0.0454589	0.0455763	0.045684	0.0457824	0.045872	0.0459531	0.0460262	0.0460917	0.04615
-0.05		0.110136	0.110138	0.110131	0.110115	0.110089	0.110054	0.110011	0.109958	0.109895	0.109824	0.109744	0.109654	0.109555	0.109448	0.109331	0.109205	0.10907	0.108925	0.108772	0.10861	0.108438	0.108258	0.108068	0.107869	0.107661	0.107445	0.107219	0.106984	0.10674	0.106487	0.106225	0.105954	0.105674	0.105384	0.105086	0.104779	0.104463	0.104138	0.103804	0.103461	0.103109	0.102748	0.102378	0.101999	0.101611	0.101214	0.100808	0.100393
1.38778e-17		0.199047	0.199053	0.199031	0.198981	0.198904	0.198799	0.198666	0.198506	0.198319	0.198104	0.197862	0.197593	0.197297	0.196975	0.196625	0.196249	0.195846	0.195417	0.194961	0.19448	0.193971	0.193437	0.192877	0.192291	0.191679	0.191042	0.190379	0.18969	0.188976	0.188237	0.187472	0.186682	0.185868	0.185028	0.184164	0.183274	0.18236	0.181422	0.180459	0.179472	0.17846	0.177425	0.176365	0.175282	0.174174	0.173043	0.171888	0.170709
0.05		0.234904	0.23491	0.234887	0.234836	0.234756	0.234647	0.23451	0.234344	0.23415	0.233928	0.233678	0.2334	0.233094	0.23276	0.232398	0.232009	0.231592	0.231148	0.230677	0.230178	0.229652	0.229099	0.228519	0.227913	0.227279	0.226619	0.225932	0.225219	0.22448	0.223714	0.222922	0.222104	0.22126	0.22039	0.219495	0.218573	0.217626	0.216654	0.215656	0.214633	0.213584	0.212511	0.211412	0.210289	0.209141	0.207968	0.20677	0.205548
0.1		0.250905	0.25091	0.250891	0.250849	0.250784	0.250695	0.250583	0.250447	0.250288	0.250106	0.249901	0.249673	0.249421	0.249147	0.24885	0.248529	0.248186	0.247821	0.247432	0.247021	0.246587	0.24613	0.245651	0.24515	0.244626	0.24408	0.243511	0.24292	0.242307	0.241672	0.241014	0.240335	0.239633	0.23891	0.238164	0.237397	0.236608	0.235797	0.234965	0.234111	0.233235	0.232338	0.231419	0.230479	0.229517	0.228534	0.22753	0.226504
0.15		0.245768	0.245771	0.245762	0.245741	0.245708	0.245664	0.245608	0.24554	0.24546	0.245369	0.245265	0.245151	0.245024	0.244886	0.244736	0.244574	0.2444	0.244215	0.244018	0.243809	0.243588	0.243356	0.243112	0.242856	0.242588	0.242309	0.242018	0.241715	0.2414	0.241074	0.240735	0.240385	0.240024	0.23965	0.239265	0.238868	0.238459	0.238038	0.237606	0.237162	0.236706	0.236238	0.235759	0.235267	0.234764	0.23425	0.233723	0.233185
0.2		0.240631	0.240632	0.240629	0.240623	0.240614	0.240601	0.240584	0.240564	0.240541	0.240514	0.240484	0.24045	0.240413	0.240373	0.240328	0.240281	0.24023	0.240175	0.240117	0.240055	0.239989	0.23992	0.239848	0.239772	0.239692	0.239609	0.239522	0.239432	0.239338	0.23924	0.239139	0.239034	0.238925	0.238813	0.238697	0.238577	0.238454	0.238327	0.238196	0.238062	0.237924	0.237782	0.237637	0.237487	0.237334	0.237178	0.237017	0.236853
0.25		0.252177	0.252178	0.252173	0.252162	0.252144	0.25212	0.25209	0.252053	0.252009	0.25196	0.251904	0.251841	0.251772	0.251697	0.251615	0.251527	0.251432	0.25133	0.251223	0.251108	0.250988	0.25086	0.250726	0.250586	0.250439	0.250286	0.250126	0.249959	0.249786	0.249606	0.24942	0.249227	0.249027	0.248821	0.248608	0.248389	0.248162	0.24793	0.24769	0.247444	0.247191	0.246932	0.246665	0.246392	0.246113	0.245826	0.245533	0.245233
0.3		0.279167	0.279171	0.279157	0.279125	0.279076	0.279009	0.278925	0.278823	0.278703	0.278566	0.278411	0.27824	0.27805	0.277843	0.277619	0.277378	0.277119	0.276843	0.27655	0.276239	0.275911	0.275567	0.275205	0.274825	0.274429	0.274016	0.273586	0.273138	0.272674	0.272193	0.271695	0.27118	0.270648	0.2701	0.269534	0.268952	0.268353	0.267737	0.267105	0.266456	0.26579	0.265108	0.264409	0.263694	0.262962	0.262214	0.261449	0.260668
0.35		0.364731	0.364744	0.364698	0.364594	0.364433	0.364214	0.363939	0.363608	0.363221	0.36278	0.362283	0.361732	0.361128	0.36047	0.359759	0.358996	0.358181	0.357315	0.356398	0.35543	0.354413	0.353346	0.35223	0.351065	0.349853	0.348592	0.347285	0.345931	0.344531	0.343084	0.341593	0.340057	0.338477	0.336853	0.335185	0.333475	0.331722	0.329927	0.328091	0.326213	0.324296	0.322338	0.32034	0.318304	0.316228	0.314115	0.311964	0.309776
0.4		0.43485	0.434871	0.434794	0.434619	0.434348	0.433981	0.433521	0.432968	0.432323	0.431587	0.430762	0.429849	0.428849	0.427763	0.426592	0.425337	0.424	0.422582	0.421083	0.419506	0.41785	0.416118	0.414311	0.412428	0.410473	0.408446	0.406347	0.404179	0.401943	0.399639	0.397268	0.394832	0.392333	0.38977	0.387146	0.384461	0.381717	0.378915	0.376056	0.37314	0.37017	0.367147	0.36407	0.360943	0.357765	0.354539	0.351264	0.347943
0.45		0.387958	0.387977	0.387906	0.387744	0.387494	0.387155	0.386729	0.386218	0.385621	0.38494	0.384177	0.383331	0.382405	0.381399	0.380314	0.379151	0.377912	0.376597	0.375207	0.373743	0.372207	0.370599	0.368921	0.367173	0.365356	0.363472	0.361522	0.359506	0.357425	0.355281	0.353075	0.350807	0.348479	0.346092	0.343647	0.341144	0.338585	0.335971	0.333302	0.330581	0.327807	0.324982	0.322107	0.319183	0.316212	0.313193	0.310128	0.307018
0.5		0.341066	0.341084	0.341018	0.34087	0.34064	0.340328	0.339937	0.339466	0.338917	0.338291	0.337588	0.336809	0.335956	0.335029	0.33403	0.332958	0.331815	0.330602	0.32932	0.327969	0.326551	0.325067	0.323517	0.321902	0.320223	0.318481	0.316677	0.314812	0.312887	0.310903	0.30886	0.306759	0.304602	0.302389	0.300122	0.2978	0.295426	0.292999	0.290521	0.287993	0.285416	0.28279	0.280116	0.277396	0.27463	0.271819	0.268964	0.266066
0.55		0.378886	0.378905	0.378837	0.378684	0.378446	0.378126	0.377722	0.377238	0.376673	0.376028	0.375305	0.374504	0.373627	0.372674	0.371646	0.370545	0.369371	0.368125	0.366809	0.365422	0.363967	0.362444	0.360855	0.359199	0.357478	0.355694	0.353846	0.351937	0.349966	0.347935	0.345846	0.343698	0.341493	0.339231	0.336915	0.334544	0.33212	0.329644	0.327117	0.324539	0.321912	0.319236	0.316513	0.313743	0.310928	0.308069	0.305166	0.30222
0.6		0.416706	0.416725	0.416655	0.416497	0.416253	0.415922	0.415507	0.415008	0.414426	0.413762	0.413018	0.412194	0.411292	0.410312	0.409255	0.408124	0.406917	0.405638	0.404286	0.402863	0.40137	0.399808	0.398177	0.39648	0.394716	0.392888	0.390996	0.38904	0.387023	0.384946	0.382808	0.380612	0.378358	0.376048	0.373682	0.371261	0.368788	0.366261	0.363684	0.361056	0.358378	0.355653	0.35288	0.350061	0.347198	0.34429	0.341339	0.338346
0.65		0.370126	0.370143	0.370081	0.369941	0.369725	0.369432	0.369063	0.368621	0.368104	0.367515	0.366855	0.366123	0.365321	0.36445	0.36351	0.362503	0.361429	0.360289	0.359084	0.357816	0.356484	0.355089	0.353634	0.352117	0.350541	0.348906	0.347212	0.345462	0.343655	0.341793	0.339876	0.337906	0.335882	0.333807	0.33168	0.329504	0.327277	0.325003	0.32268	0.320311	0.317895	0.315435	0.31293	0.310382	0.307792	0.30516	0.302487	0.299774
0.7		0.323546	0.32356	0.323506	0.323384	0.323195	0.322939	0.322616	0.322229	0.321777	0.321261	0.320681	0.320039	0.319336	0.318571	0.317745	0.31686	0.315916	0.314913	0.313853	0.312735	0.311562	0.310333	0.309048	0.30771	0.306318	0.304873	0.303376	0.301828	0.300229	0.29858	0.296881	0.295134	0.293339	0.291496	0.289607	0.287672	0.285692	0.283667	0.281599	0.279487	0.277333	0.275137	0.2729	0.270623	0.268306	0.26595	0.263556	0.261125
0.75		0.390903	0.390925	0.390845	0.390664	0.390383	0.390005	0.389529	0.388958	0.388293	0.387534	0.386685	0.385745	0.384716	0.383599	0.382396	0.381108	0.379737	0.378283	0.376748	0.375134	0.373441	0.371671	0.369825	0.367905	0.365912	0.363848	0.361712	0.359508	0.357236	0.354898	0.352494	0.350027	0.347497	0.344906	0.342255	0.339546	0.336779	0.333957	0.33108	0.32815	0.325168	0.322135	0.319053	0.315923	0.312747	0.309525	0.30626	0.302951
0.8		0.458263	0.45829	0.458192	0.457971	0.45763	0.457169	0.456591	0.455897	0.455089	0.454169	0.453139	0.452	0.450755	0.449404	0.44795	0.446395	0.444741	0.442988	0.441139	0.439197	0.437161	0.435036	0.432821	0.430519	0.428132	0.425661	0.423108	0.420476	0.417765	0.414978	0.412117	0.409182	0.406177	0.403102	0.39996	0.396752	0.39348	0.390146	0.386752	0.3833	0.37979	0.376226	0.372608	0.36894	0.365221	0.361455	0.357642	0.353786
0.85		0.432948	0.432963	0.432905	0.432774	0.432571	0.432295	0.431949	0.431533	0.431047	0.430493	0.429871	0.429182	0.428427	0.427606	0.426721	0.425771	0.424758	0.423683	0.422546	0.421348	0.42009	0.418773	0.417397	0.415963	0.414472	0.412925	0.411323	0.409665	0.407953	0.406189	0.404371	0.402502	0.400582	0.398612	0.396593	0.394525	0.392408	0.390245	0.388036	0.385781	0.383481	0.381137	0.378749	0.376319	0.373848	0.371335	0.368783	0.36619
0.9		0.401092	0.4011	0.401071	0.401005	0.400902	0.400764	0.400588	0.400377	0.400131	0.399849	0.399531	0.399178	0.398791	0.398368	0.397912	0.397421	0.396896	0.396337	0.395744	0.395119	0.39446	0.393768	0.393043	0.392285	0.391496	0.390674	0.38982	0.388935	0.388018	0.38707	0.386091	0.385081	0.38404	0.382969	0.381868	0.380737	0.379576	0.378385	0.377165	0.375916	0.374638	0.373332	0.371997	0.370633	0.369242	0.367822	0.366375	0.364901
0.95		0.392514	0.392524	0.392486	0.3924	0.392266	0.392084	0.391856	0.391581	0.391259	0.390892	0.390479	0.390021	0.389518	0.388971	0.38838	0.387746	0.387068	0.386347	0.385584	0.384779	0.383932	0.383044	0.382114	0.381145	0.380135	0.379085	0.377997	0.376869	0.375702	0.374497	0.373254	0.371974	0.370657	0.369303	0.367913	0.366487	0.365025	0.363528	0.361996	0.36043	0.35883	0.357196	0.355529	0.353829	0.352096	0.350331	0.348535	0.346707
1		0.384138	0.384151	0.384103	0.383994	0.383825	0.383597	0.38331	0.382965	0.382562	0.382102	0.381585	0.381013	0.380385	0.379703	0.378967	0.378177	0.377335	0.37644	0.375494	0.374497	0.373449	0.372351	0.371205	0.370009	0.368766	0.367475	0.366138	0.364754	0.363325	0.361851	0.360332	0.358769	0.357164	0.355516	0.353825	0.352094	0.350322	0.348509	0.346657	0.344766	0.342837	0.34087	0.338865	0.336825	0.334748	0.332636	0.330489	0.328308
1.05		0.355878	0.355884	0.355861	0.35581	0.355729	0.355621	0.355483	0.355318	0.355124	0.354903	0.354653	0.354376	0.354071	0.353739	0.353379	0.352992	0.352578	0.352138	0.35167	0.351176	0.350655	0.350108	0.349535	0.348936	0.348311	0.34766	0.346983	0.34628	0.345553	0.3448	0.344022	0.343219	0.342391	0.341538	0.340661	0.339759	0.338833	0.337883	0.336909	0.33591	0.334889	0.333843	0.332774	0.331682	0.330566	0.329428	0.328266	0.327082
1.1		0.33395	0.333952	0.333947	0.333935	0.333917	0.333892	0.333861	0.333823	0.333779	0.333728	0.33367	0.333606	0.333536	0.333458	0.333375	0.333284	0.333187	0.333083	0.332973	0.332856	0.332732	0.332602	0.332465	0.332322	0.332171	0.332014	0.331851	0.33168	0.331503	0.331319	0.331129	0.330932	0.330728	0.330517	0.3303	0.330075	0.329844	0.329606	0.329362	0.329111	0.328852	0.328587	0.328316	0.328037	0.327752	0.327459	0.32716	0.326854
1.15		0.407315	0.407331	0.407272	0.407141	0.406936	0.40666	0.406313	0.405895	0.405408	0.404853	0.404229	0.403539	0.402782	0.40196	0.401073	0.400122	0.399108	0.398032	0.396895	0.395696	0.394438	0.393121	0.391746	0.390313	0.388824	0.387279	0.385679	0.384024	0.382316	0.380556	0.378743	0.37688	0.374966	0.373003	0.370991	0.368932	0.366825	0.364672	0.362474	0.360231	0.357945	0.355615	0.353243	0.35083	0.348376	0.345882	0.343349	0.340778
1.2		0.481047	0.480564	0.479946	0.479196	0.478315	0.477305	0.476169	0.474908	0.473525	0.472022	0.4704	0.468662	0.46681	0.464846	0.462771	0.460589	0.4583	0.455908	0.453413	0.450819	0.448127	0.445339	0.442458	0.439485	0.436422	0.433272	0.430037	0.426718	0.423317	0.419838	0.416281	0.412649	0.408944	0.405168	0.401322	0.39741	0.393433	0.389393	0.385292	0.381133	0.376916	0.372645	0.368322	0.363948	0.359525	0.355056	0.350543	0.345987
1.25		0.446445	0.446472	0.446373	0.446148	0.4458	0.445331	0.444743	0.444037	0.443215	0.44228	0.441233	0.440076	0.438811	0.43744	0.435965	0.434388	0.432711	0.430935	0.429062	0.427095	0.425036	0.422885	0.420646	0.418319	0.415908	0.413413	0.410837	0.408182	0.405449	0.402641	0.399759	0.396805	0.393782	0.39069	0.387533	0.384312	0.381028	0.377684	0.374281	0.370823	0.367309	0.363743	0.360126	0.35646	0.352748	0.34899	0.345189	0.341347
1.3		0.404782	0.404798	0.404739	0.404605	0.404398	0.404118	0.403766	0.403344	0.40285	0.402288	0.401656	0.400957	0.400191	0.399359	0.398462	0.3975	0.396475	0.395386	0.394236	0.393025	0.391754	0.390423	0.389033	0.387586	0.386081	0.384521	0.382905	0.381235	0.379511	0.377735	0.375906	0.374027	0.372097	0.370118	0.36809	0.366014	0.363891	0.361723	0.359509	0.35725	0.354948	0.352603	0.350217	0.347789	0.345321	0.342813	0.340267	0.337683
1.35		0.393762	0.393768	0.393746	0.393696	0.393619	0.393515	0.393383	0.393224	0.393037	0.392824	0.392584	0.392317	0.392023	0.391702	0.391355	0.390982	0.390582	0.390157	0.389705	0.389227	0.388723	0.388194	0.387639	0.387059	0.386453	0.385821	0.385165	0.384483	0.383777	0.383045	0.382289	0.381508	0.380703	0.379873	0.379019	0.378141	0.377238	0.376312	0.375361	0.374387	0.373389	0.372368	0.371323	0.370255	0.369163	0.368049	0.366911	0.36575
1.4		0.38627	0.386308	0.386345	0.38638	0.386414	0.386448	0.38648	0.386511	0.38654	0.386569	0.386597	0.386624	0.38665	0.386674	0.386698	0.386721	0.386743	0.386764	0.386784	0.386803	0.386822	0.386839	0.386856	0.386872	0.386887	0.386902	0.386915	0.386928	0.38694	0.386952	0.386963	0.386973	0.386983	0.386992	0.387001	0.387008	0.387016	0.387023	0.387029	0.387035	0.38704	0.387045	0.38705	0.387054	0.387058	0.387061	0.387064	0.387067
1.45		0.37768	0.37768	0.377679	0.377676	0.377672	0.377665	0.377657	0.377648	0.377637	0.377624	0.377609	0.377593	0.377575	0.377555	0.377534	0.377511	0.377486	0.37746	0.377431	0.377401	0.37737	0.377336	0.377301	0.377264	0.377226	0.377185	0.377143	0.377099	0.377054	0.377006	0.376957	0.376906	0.376853	0.376799	0.376743	0.376684	0.376624	0.376563	0.376499	0.376434	0.376366	0.376297	0.376227	0.376154	0.376079	0.376003	0.375925	0.375844
1.5		0.37294	0.372942	0.372935	0.372919	0.372893	0.372859	0.372816	0.372764	0.372703	0.372633	0.372554	0.372465	0.372368	0.372262	0.372147	0.372022	0.371889	0.371747	0.371595	0.371435	0.371266	0.371087	0.3709	0.370703	0.370497	0.370283	0.370059	0.369827	0.369585	0.369334	0.369074	0.368805	0.368527	0.36824	0.367944	0.367639	0.367325	0.367002	0.36667	0.366329	0.365978	0.365619	0.36525	0.364873	0.364486	0.364091	0.363686	0.363272
1.55		0.399464	0.399471	0.399445	0.399386	0.399294	0.399169	0.399012	0.398822	0.3986	0.398347	0.398061	0.397744	0.397396	0.397016	0.396606	0.396164	0.395692	0.39519	0.394657	0.394094	0.393502	0.392879	0.392228	0.391546	0.390836	0.390097	0.389329	0.388533	0.387708	0.386855	0.385974	0.385065	0.384129	0.383165	0.382174	0.381156	0.380111	0.37904	0.377942	0.376817	0.375667	0.374491	0.373289	0.372061	0.370808	0.36953	0.368227	0.366899
1.6		0.431798	0.431811	0.431763	0.431653	0.431484	0.431254	0.430965	0.430618	0.430212	0.429749	0.429229	0.428653	0.428021	0.427334	0.426592	0.425796	0.424947	0.424045	0.423091	0.422085	0.421028	0.419921	0.418764	0.417558	0.416302	0.414999	0.413648	0.412251	0.410807	0.409317	0.407782	0.406202	0.404578	0.402911	0.401201	0.399449	0.397655	0.39582	0.393945	0.39203	0.390075	0.388081	0.38605	0.383981	0.381875	0.379732	0.377554	0.37534
1.65		0.441944	0.441956	0.441913	0.441817	0.441667	0.441465	0.44121	0.440902	0.440544	0.440134	0.439673	0.439163	0.438602	0.437992	0.437334	0.436626	0.435871	0.435068	0.434219	0.433322	0.432379	0.431391	0.430357	0.429278	0.428155	0.426988	0.425778	0.424524	0.423228	0.421889	0.420509	0.419088	0.417625	0.416123	0.41458	0.412998	0.411376	0.409717	0.408018	0.406283	0.40451	0.4027	0.400854	0.398971	0.397054	0.395101	0.393114	0.391092
1.7		0.446281	0.446291	0.446257	0.44618	0.44606	0.445898	0.445693	0.445447	0.445159	0.44483	0.44446	0.444048	0.443597	0.443105	0.442573	0.442001	0.44139	0.44074	0.440051	0.439324	0.438558	0.437754	0.436912	0.436033	0.435116	0.434163	0.433173	0.432147	0.431084	0.429986	0.428852	0.427683	0.426479	0.42524	0.423966	0.422659	0.421318	0.419943	0.418534	0.417093	0.415619	0.414112	0.412573	0.411002	0.4094	0.407766	0.406101	0.404405
1.75		0.405292	0.405314	0.405233	0.405048	0.404762	0.404376	0.403892	0.40331	0.402633	0.401861	0.400997	0.40004	0.398994	0.397859	0.396636	0.395328	0.393935	0.392458	0.3909	0.389262	0.387545	0.38575	0.383879	0.381933	0.379914	0.377823	0.375661	0.37343	0.371132	0.368767	0.366337	0.363843	0.361288	0.358671	0.355996	0.353262	0.350472	0.347627	0.344728	0.341776	0.338774	0.335722	0.332622	0.329475	0.326283	0.323047	0.319768	0.316449
1.8		0.365406	0.363907	0.36232	0.360646	0.358886	0.35704	0.355111	0.353099	0.351006	0.348832	0.346579	0.344248	0.341841	0.339357	0.336799	0.334168	0.331464	0.328689	0.325845	0.322931	0.31995	0.316903	0.313791	0.310614	0.307375	0.304073	0.300711	0.29729	0.29381	0.290274	0.286681	0.283034	0.279333	0.275579	0.271774	0.267919	0.264016	0.260064	0.256065	0.252022	0.247933	0.243802	0.239629	0.235414	0.231161	0.226868	0.222538	0.218173
1.85		0.366951	0.366243	0.365441	0.364544	0.363555	0.362474	0.361304	0.360044	0.358698	0.357266	0.35575	0.354151	0.35247	0.350709	0.348869	0.346952	0.344959	0.342891	0.34075	0.338537	0.336253	0.3339	0.33148	0.328993	0.326442	0.323827	0.321149	0.318411	0.315614	0.312758	0.309846	0.306879	0.303858	0.300784	0.29766	0.294485	0.291263	0.287993	0.284678	0.281319	0.277917	0.274474	0.270991	0.267469	0.26391	0.260315	0.256686	0.253023
1.9		0.372409	0.372427	0.37236	0.372208	0.371974	0.371657	0.371259	0.370782	0.370227	0.369595	0.368887	0.368104	0.367248	0.36632	0.365322	0.364253	0.363116	0.361912	0.360643	0.359308	0.35791	0.35645	0.354929	0.353348	0.351709	0.350012	0.34826	0.346453	0.344592	0.342679	0.340714	0.3387	0.336638	0.334528	0.332372	0.330171	0.327926	0.325639	0.323311	0.320943	0.318536	0.316091	0.313611	0.311095	0.308546	0.305964	0.303351	0.300707
1.95		0.381718	0.381732	0.381681	0.381565	0.381386	0.381143	0.380837	0.38047	0.380042	0.379554	0.379006	0.378399	0.377735	0.377012	0.376234	0.375399	0.374509	0.373564	0.372566	0.371514	0.370411	0.369255	0.368049	0.366793	0.365487	0.364132	0.36273	0.36128	0.359783	0.358241	0.356654	0.355022	0.353346	0.351628	0.349867	0.348065	0.346222	0.344339	0.342417	0.340455	0.338457	0.33642	0.334348	0.332239	0.330096	0.327918	0.325707	0.323463
2		0.393819	0.39383	0.393788	0.39369	0.39354	0.393335	0.393079	0.392769	0.392408	0.391996	0.391533	0.391019	0.390455	0.389843	0.389181	0.38847	0.387712	0.386906	0.386053	0.385153	0.384207	0.383216	0.38218	0.381098	0.379973	0.378804	0.377592	0.376337	0.375039	0.3737	0.37232	0.370898	0.369437	0.367935	0.366394	0.364814	0.363196	0.361539	0.359846	0.358115	0.356347	0.354544	0.352704	0.35083	0.348921	0.346978	0.345001	0.342991
2.05		0.408177	0.408186	0.408152	0.408074	0.407953	0.407789	0.407583	0.407334	0.407044	0.406712	0.406339	0.405925	0.405471	0.404976	0.404442	0.403868	0.403255	0.402603	0.401912	0.401183	0.400416	0.399612	0.39877	0.397891	0.396976	0.396024	0.395037	0.394014	0.392955	0.391862	0.390734	0.389571	0.388375	0.387145	0.385881	0.384585	0.383255	0.381894	0.3805	0.379075	0.377618	0.376131	0.374612	0.373063	0.371484	0.369876	0.368238	0.36657
2.1		0.424254	0.424263	0.424229	0.424152	0.424032	0.42387	0.423666	0.42342	0.423133	0.422804	0.422435	0.422026	0.421577	0.421088	0.420559	0.419992	0.419386	0.418741	0.418059	0.417339	0.416581	0.415787	0.414956	0.414089	0.413185	0.412247	0.411272	0.410263	0.40922	0.408142	0.40703	0.405884	0.404705	0.403493	0.402249	0.400972	0.399664	0.398324	0.396952	0.39555	0.394117	0.392654	0.391161	0.389639	0.388087	0.386507	0.384898	0.38326
2.15		0.441505	0.441525	0.441452	0.441286	0.441029	0.440683	0.440248	0.439726	0.439118	0.438425	0.437649	0.436791	0.435853	0.434835	0.433739	0.432567	0.431319	0.429996	0.428601	0.427134	0.425597	0.423991	0.422317	0.420577	0.418772	0.416903	0.414971	0.412978	0.410925	0.408814	0.406645	0.40442	0.402141	0.399808	0.397423	0.394987	0.392501	0.389968	0.387387	0.38476	0.38209	0.379376	0.37662	0.373824	0.370989	0.368116	0.365206	0.362261
2.2		0.46015	0.459148	0.458055	0.456871	0.455599	0.45424	0.452794	0.451263	0.449648	0.447951	0.446173	0.444315	0.442378	0.440364	0.438274	0.436109	0.43387	0.431559	0.429178	0.426726	0.424206	0.421619	0.418967	0.416249	0.413469	0.410626	0.407722	0.404759	0.401738	0.39866	0.395526	0.392338	0.389096	0.385803	0.382459	0.379066	0.375625	0.372137	0.368604	0.365026	0.361406	0.357744	0.354042	0.3503	0.346521	0.342705	0.338854	0.334969
2.25		0.477778	0.477335	0.476778	0.47611	0.475332	0.474445	0.473453	0.472355	0.471154	0.469852	0.468451	0.466951	0.465356	0.463666	0.461883	0.46001	0.458047	0.455996	0.45386	0.451639	0.449336	0.446953	0.44449	0.441951	0.439335	0.436646	0.433885	0.431054	0.428154	0.425187	0.422155	0.419059	0.415902	0.412685	0.409409	0.406077	0.40269	0.399249	0.395758	0.392216	0.388627	0.384991	0.381311	0.377588	0.373824	0.370021	0.36618	0.362303
2.3		0.495054	0.495077	0.494992	0.494799	0.4945	0.494097	0.493591	0.492984	0.492277	0.491472	0.490571	0.489574	0.488484	0.487302	0.48603	0.484669	0.483221	0.481687	0.480068	0.478368	0.476586	0.474724	0.472785	0.470769	0.468679	0.466515	0.464279	0.461973	0.459599	0.457158	0.45465	0.452079	0.449446	0.446752	0.443998	0.441187	0.438319	0.435397	0.432421	0.429394	0.426317	0.423192	0.420019	0.416801	0.41354	0.410236	0.406892	0.403508
2.35		0.511716	0.511732	0.511676	0.511549	0.511353	0.511088	0.510755	0.510354	0.509886	0.509352	0.508753	0.508089	0.507361	0.50657	0.505717	0.504802	0.503825	0.502789	0.501693	0.500539	0.499326	0.498056	0.49673	0.495347	0.49391	0.492418	0.490872	0.489274	0.487623	0.485921	0.484168	0.482366	0.480514	0.478613	0.476665	0.474669	0.472627	0.47054	0.468408	0.466232	0.464012	0.461749	0.459445	0.457099	0.454713	0.452288	0.449823	0.44732
2.4		0.526882	0.526893	0.526851	0.526755	0.526606	0.526404	0.52615	0.525844	0.525487	0.525078	0.524619	0.52411	0.523551	0.522943	0.522285	0.52158	0.520826	0.520025	0.519176	0.518281	0.517339	0.516352	0.515319	0.514241	0.513118	0.511951	0.51074	0.509486	0.508189	0.506849	0.505468	0.504044	0.50258	0.501074	0.499528	0.497942	0.496317	0.494653	0.492949	0.491208	0.489429	0.487612	0.485758	0.483868	0.481941	0.479979	0.477982	0.475949
2.45		0.540013	0.540026	0.539976	0.539863	0.539688	0.53945	0.539151	0.538791	0.538371	0.537891	0.537352	0.536754	0.536099	0.535385	0.534615	0.533789	0.532907	0.53197	0.530978	0.529933	0.528833	0.527681	0.526477	0.525221	0.523913	0.522555	0.521147	0.51969	0.518183	0.516628	0.515026	0.513376	0.51168	0.509937	0.508149	0.506316	0.504439	0.502518	0.500554	0.498547	0.496498	0.494407	0.492276	0.490104	0.487892	0.485641	0.483351	0.481024
2.5		0.550581	0.550596	0.55054	0.550413	0.550215	0.549947	0.549611	0.549206	0.548734	0.548194	0.547589	0.546918	0.546182	0.545382	0.544518	0.543592	0.542604	0.541554	0.540444	0.539274	0.538045	0.536757	0.535411	0.534008	0.532548	0.531033	0.529463	0.527838	0.52616	0.524428	0.522645	0.52081	0.518923	0.516987	0.515001	0.512966	0.510884	0.508753	0.506576	0.504353	0.502085	0.499772	0.497415	0.495015	0.492573	0.490088	0.487562	0.484996
2.55		0.558051	0.558068	0.558007	0.557869	0.557655	0.557366	0.557002	0.556565	0.556054	0.555472	0.554818	0.554094	0.5533	0.552437	0.551506	0.550507	0.549442	0.548311	0.547115	0.545855	0.544532	0.543146	0.541698	0.540189	0.53862	0.536991	0.535303	0.533558	0.531756	0.529897	0.527983	0.526014	0.523992	0.521916	0.519788	0.517608	0.515378	0.513097	0.510768	0.50839	0.505965	0.503492	0.500974	0.498411	0.495803	0.493151	0.490457	0.487721
2.6		0.561887	0.561905	0.561841	0.561698	0.561476	0.561175	0.560797	0.560342	0.559812	0.559207	0.558528	0.557775	0.55695	0.556054	0.555087	0.55405	0.552944	0.55177	0.550529	0.549222	0.547848	0.54641	0.544908	0.543343	0.541716	0.540027	0.538277	0.536468	0.5346	0.532674	0.530691	0.528652	0.526556	0.524407	0.522203	0.519947	0.517638	0.515278	0.512867	0.510407	0.507898	0.505341	0.502737	0.500087	0.497392	0.494652	0.491868	0.489041
2.65		0.563688	0.563706	0.563641	0.563495	0.563269	0.562962	0.562577	0.562114	0.561574	0.560957	0.560265	0.559499	0.558659	0.557746	0.556761	0.555705	0.554579	0.553384	0.55212	0.550789	0.54939	0.547926	0.546397	0.544804	0.543147	0.541429	0.539648	0.537807	0.535906	0.533946	0.531928	0.529853	0.527721	0.525534	0.523293	0.520997	0.518649	0.516248	0.513797	0.511295	0.508744	0.506144	0.503497	0.500802	0.498062	0.495276	0.492447	0.489574
2.7		0.565408	0.565426	0.56536	0.565211	0.564981	0.564669	0.564277	0.563805	0.563255	0.562627	0.561923	0.561143	0.560288	0.559359	0.558356	0.557282	0.556136	0.554919	0.553633	0.552279	0.550856	0.549366	0.547811	0.54619	0.544505	0.542757	0.540946	0.539073	0.53714	0.535147	0.533095	0.530985	0.528817	0.526594	0.524315	0.521981	0.519594	0.517154	0.514663	0.51212	0.509527	0.506885	0.504195	0.501458	0.498674	0.495844	0.492969	0.490051
2.75		0.567045	0.567063	0.566996	0.566845	0.56661	0.566293	0.565894	0.565414	0.564855	0.564216	0.5635	0.562706	0.561836	0.560891	0.559872	0.558779	0.557614	0.556377	0.555069	0.553691	0.552245	0.550731	0.549149	0.547501	0.545788	0.544011	0.542171	0.540267	0.538302	0.536277	0.534192	0.532048	0.529845	0.527586	0.525271	0.5229	0.520476	0.517997	0.515467	0.512884	0.510251	0.507568	0.504837	0.502057	0.499231	0.496358	0.49344	0.490478
2.8		0.568598	0.568617	0.568549	0.568395	0.568157	0.567834	0.567428	0.566941	0.566372	0.565723	0.564994	0.564188	0.563304	0.562343	0.561307	0.560196	0.559012	0.557755	0.556426	0.555026	0.553557	0.552018	0.550412	0.548738	0.546998	0.545193	0.543323	0.54139	0.539395	0.537338	0.53522	0.533043	0.530807	0.528513	0.526163	0.523757	0.521295	0.51878	0.516211	0.51359	0.510918	0.508196	0.505424	0.502604	0.499737	0.496822	0.493863	0.490858
2.85		0.570067	0.570086	0.570017	0.569861	0.569618	0.56929	0.568878	0.568383	0.567805	0.567146	0.566406	0.565586	0.564689	0.563713	0.562661	0.561533	0.56033	0.559054	0.557705	0.556284	0.554791	0.553229	0.551598	0.549899	0.548133	0.546301	0.544404	0.542442	0.540417	0.53833	0.536181	0.533972	0.531704	0.529377	0.526992	0.524551	0.522055	0.519503	0.516899	0.514241	0.511531	0.508771	0.505961	0.503102	0.500195	0.497241	0.494241	0.491196
2.9		0.57145	0.571469	0.571399	0.57124	0.570994	0.570661	0.570243	0.56974	0.569153	0.568484	0.567733	0.566902	0.56599	0.565	0.563933	0.562788	0.561568	0.560273	0.558904	0.557462	0.555948	0.554364	0.55271	0.550986	0.549195	0.547337	0.545412	0.543423	0.54137	0.539254	0.537075	0.534836	0.532536	0.530177	0.52776	0.525286	0.522756	0.520171	0.517531	0.514838	0.512093	0.509296	0.506449	0.503553	0.500609	0.497617	0.494579	0.491495
2.95		0.572745	0.572765	0.572694	0.572533	0.572283	0.571945	0.571521	0.571011	0.570416	0.569737	0.568976	0.568132	0.567208	0.566204	0.565122	0.563961	0.562724	0.561411	0.560023	0.558562	0.557028	0.555422	0.553745	0.551998	0.550183	0.5483	0.54635	0.544335	0.542254	0.54011	0.537903	0.535635	0.533306	0.530917	0.528469	0.525964	0.523401	0.520783	0.518111	0.515384	0.512605	0.509775	0.506893	0.503962	0.500982	0.497954	0.49488	0.49176
3		0.573953	0.573972	0.5739	0.573737	0.573484	0.573142	0.572711	0.572194	0.571591	0.570903	0.570132	0.569277	0.568341	0.567324	0.566227	0.565051	0.563798	0.562468	0.561062	0.559582	0.558028	0.556402	0.554704	0.552935	0.551097	0.549191	0.547217	0.545176	0.54307	0.5409	0.538667	0.536371	0.534014	0.531596	0.529119	0.526584	0.523992	0.521344	0.51864	0.515882	0.513072	0.510209	0.507295	0.504331	0.501318	0.498257	0.495149	0.491995
3.05		0.57507	0.57509	0.575017	0.574852	0.574595	0.574248	0.573813	0.573289	0.572678	0.571981	0.5712	0.570335	0.569386	0.568357	0.567246	0.566056	0.564787	0.563441	0.562018	0.56052	0.558947	0.557301	0.555583	0.553793	0.551933	0.550004	0.548007	0.545943	0.543813	0.541618	0.539359	0.537038	0.534654	0.53221	0.529706	0.527143	0.524523	0.521846	0.519113	0.516326	0.513486	0.510593	0.507649	0.504655	0.501611	0.49852	0.495381	0.492196
3.1		0.576096	0.576117	0.576043	0.575875	0.575615	0.575264	0.574823	0.574293	0.573675	0.572969	0.572178	0.571302	0.570343	0.5693	0.568176	0.566972	0.565688	0.564326	0.562887	0.561371	0.55978	0.558116	0.556378	0.554568	0.552688	0.550737	0.548719	0.546632	0.544479	0.542261	0.539978	0.537632	0.535223	0.532754	0.530224	0.527636	0.524989	0.522286	0.519526	0.516713	0.513845	0.510925	0.507954	0.504932	0.501861	0.498741	0.495574	0.492362
3.15		0.577031	0.577052	0.576977	0.576807	0.576544	0.576189	0.575742	0.575206	0.57458	0.573866	0.573066	0.57218	0.571209	0.570155	0.569018	0.5678	0.566502	0.565125	0.563669	0.562137	0.560529	0.558847	0.55709	0.555262	0.553362	0.551391	0.549352	0.547244	0.54507	0.54283	0.540524	0.538156	0.535724	0.533231	0.530678	0.528066	0.525396	0.522668	0.519885	0.517046	0.514154	0.51121	0.508213	0.505167	0.502071	0.498927	0.495736	0.492498
3.2		0.577872	0.577893	0.577817	0.577646	0.57738	0.57702	0.576569	0.576026	0.575393	0.574671	0.573862	0.572966	0.571985	0.570919	0.569771	0.56854	0.567228	0.565837	0.564366	0.562819	0.561195	0.559495	0.557722	0.555876	0.553957	0.551968	0.54991	0.547783	0.545588	0.543328	0.541002	0.538613	0.536161	0.533647	0.531072	0.528439	0.525747	0.522997	0.520192	0.517332	0.514418	0.511452	0.508434	0.505366	0.502249	0.499083	0.495871	0.492613
3.25		0.578619	0.57864	0.578563	0.57839	0.578121	0.577758	0.577301	0.576753	0.576113	0.575384	0.574567	0.573662	0.572671	0.571594	0.570434	0.569192	0.567867	0.566462	0.564978	0.563416	0.561778	0.560063	0.558274	0.556411	0.554476	0.55247	0.550394	0.54825	0.546038	0.543759	0.541415	0.539007	0.536536	0.534004	0.53141	0.528758	0.526047	0.523278	0.520454	0.517576	0.514643	0.511658	0.508622	0.505536	0.5024	0.499217	0.495987	0.492712
3.3		0.57927	0.579291	0.579214	0.579039	0.578767	0.5784	0.577939	0.577385	0.57674	0.576004	0.575179	0.574265	0.573265	0.572179	0.571009	0.569755	0.568419	0.567003	0.565506	0.563931	0.562279	0.56055	0.558747	0.55687	0.55492	0.552899	0.550808	0.548648	0.54642	0.544126	0.541766	0.539342	0.536855	0.534306	0.531696	0.529027	0.5263	0.523516	0.520677	0.517782	0.514834	0.511834	0.508783	0.505682	0.502532	0.499335	0.496092	0.492803
3.35		0.579824	0.579846	0.579768	0.579592	0.579319	0.57895	0.578487	0.57793	0.577282	0.576542	0.575713	0.574795	0.573791	0.5727	0.571525	0.570266	0.568925	0.567502	0.566	0.564419	0.562761	0.561026	0.559217	0.557333	0.555377	0.55335	0.551253	0.549087	0.546853	0.544552	0.542187	0.539757	0.537264	0.53471	0.532096	0.529422	0.52669	0.523902	0.521058	0.51816	0.515209	0.512206	0.509152	0.506049	0.502898	0.4997	0.496456	0.493168
3.4		0.580281	0.580302	0.580224	0.580049	0.579776	0.579409	0.578947	0.578392	0.577745	0.577008	0.576182	0.575267	0.574266	0.573179	0.572008	0.570753	0.569417	0.568	0.566503	0.564928	0.563277	0.561549	0.559747	0.557871	0.555923	0.553905	0.551817	0.54966	0.547436	0.545146	0.542792	0.540373	0.537893	0.535351	0.53275	0.53009	0.527373	0.524599	0.521771	0.518889	0.515954	0.512968	0.509932	0.506847	0.503715	0.500536	0.497312	0.494045
3.45		0.580638	0.580659	0.580582	0.580408	0.580139	0.579775	0.579318	0.578769	0.578129	0.5774	0.576582	0.575677	0.574686	0.573611	0.572452	0.571211	0.569888	0.568486	0.567006	0.565448	0.563814	0.562105	0.560323	0.558468	0.556541	0.554545	0.55248	0.550347	0.548148	0.545884	0.543555	0.541165	0.538712	0.536199	0.533628	0.530998	0.528312	0.525571	0.522775	0.519926	0.517026	0.514075	0.511075	0.508027	0.504932	0.501791	0.498606	0.495378
3.5		0.580895	0.580916	0.58084	0.580669	0.580404	0.580047	0.579598	0.579058	0.578429	0.577712	0.576908	0.576019	0.575045	0.573988	0.57285	0.57163	0.57033	0.568953	0.567498	0.565967	0.564361	0.562681	0.560929	0.559106	0.557213	0.555251	0.553222	0.551126	0.548965	0.54674	0.544452	0.542102	0.539692	0.537223	0.534696	0.532112	0.529472	0.526778	0.524031	0.521231	0.518381	0.515482	0.512533	0.509538	0.506497	0.503411	0.500281	0.497109
3.55		0.58105	0.581071	0.580997	0.58083	0.580571	0.580222	0.579784	0.579257	0.578643	0.577943	0.577158	0.576289	0.575338	0.574306	0.573194	0.572003	0.570734	0.569388	0.567967	0.566471	0.564903	0.563262	0.561551	0.55977	0.557921	0.556004	0.554022	0.551974	0.549862	0.547688	0.545453	0.543157	0.540802	0.538389	0.53592	0.533394	0.530815	0.528182	0.525496	0.52276	0.519974	0.51714	0.514258	0.51133	0.508357	0.505339	0.502279	0.499178
3.6		0.581103	0.581123	0.581051	0.580889	0.580638	0.580299	0.579874	0.579362	0.578767	0.578087	0.577325	0.576483	0.57556	0.574558	0.573478	0.572321	0.571089	0.569782	0.568402	0.56695	0.565427	0.563834	0.562172	0.560442	0.558645	0.556783	0.554857	0.552867	0.550816	0.548703	0.546531	0.544299	0.54201	0.539665	0.537264	0.534809	0.532301	0.52974	0.527129	0.524468	0.521759	0.519002	0.516198	0.51335	0.510457	0.507521	0.504543	0.501524
3.65		0.580573	0.580592	0.580524	0.580368	0.580127	0.579802	0.579393	0.578902	0.57833	0.577677	0.576945	0.576135	0.575249	0.574286	0.573248	0.572136	0.570952	0.569695	0.568368	0.566972	0.565507	0.563974	0.562375	0.560711	0.558982	0.55719	0.555336	0.553421	0.551446	0.549412	0.547319	0.54517	0.542965	0.540706	0.538392	0.536027	0.533609	0.531141	0.528624	0.526058	0.523444	0.520785	0.51808	0.515332	0.51254	0.509706	0.506831	0.503917
3.7		0.579056	0.579074	0.579009	0.578862	0.578634	0.578326	0.577939	0.577474	0.576932	0.576314	0.575621	0.574854	0.574014	0.573102	0.572118	0.571064	0.569941	0.56875	0.567492	0.566167	0.564777	0.563323	0.561805	0.560225	0.558584	0.556882	0.555121	0.553301	0.551424	0.549491	0.547502	0.545458	0.543361	0.541211	0.53901	0.536758	0.534456	0.532106	0.529708	0.527264	0.524773	0.522238	0.519659	0.517038	0.514374	0.51167	0.508926	0.506143
3.75		0.576658	0.576675	0.576614	0.576477	0.576265	0.575977	0.575617	0.575183	0.574677	0.5741	0.573453	0.572737	0.571952	0.571099	0.57018	0.569195	0.568145	0.567031	0.565854	0.564614	0.563313	0.561952	0.56053	0.55905	0.557512	0.555917	0.554266	0.552559	0.550799	0.548984	0.547117	0.545198	0.543228	0.541208	0.53914	0.537022	0.534858	0.532647	0.53039	0.528089	0.525743	0.523355	0.520925	0.518453	0.515941	0.51339	0.5108	0.508172
3.8		0.573488	0.573504	0.573448	0.573322	0.573127	0.572863	0.572531	0.572132	0.571667	0.571136	0.570541	0.569881	0.569158	0.568373	0.567526	0.566618	0.56565	0.564622	0.563535	0.562391	0.56119	0.559932	0.558619	0.557251	0.555829	0.554353	0.552825	0.551246	0.549615	0.547934	0.546204	0.544425	0.542598	0.540724	0.538803	0.536837	0.534827	0.532772	0.530674	0.528533	0.526351	0.524127	0.521863	0.51956	0.517219	0.514839	0.512422	0.509969
3.85		0.569655	0.569669	0.569619	0.569505	0.569328	0.569089	0.568789	0.568427	0.568005	0.567524	0.566984	0.566385	0.565729	0.565016	0.564246	0.563421	0.56254	0.561605	0.560617	0.559575	0.558481	0.557335	0.556138	0.554891	0.553593	0.552247	0.550852	0.549409	0.547919	0.546382	0.544799	0.543171	0.541499	0.539782	0.538022	0.53622	0.534375	0.532489	0.530563	0.528596	0.52659	0.524545	0.522462	0.520342	0.518184	0.515991	0.513762	0.511499
3.9		0.565267	0.565279	0.565234	0.565133	0.564975	0.564762	0.564494	0.564171	0.563795	0.563365	0.562882	0.562346	0.561759	0.561121	0.560432	0.559692	0.558903	0.558065	0.557178	0.556243	0.555261	0.554232	0.553156	0.552034	0.550867	0.549655	0.548399	0.547098	0.545755	0.544369	0.542941	0.541471	0.53996	0.538408	0.536817	0.535186	0.533516	0.531807	0.530061	0.528277	0.526456	0.5246	0.522707	0.520779	0.518817	0.51682	0.51479	0.512727
3.95		0.560432	0.560442	0.560403	0.560314	0.560176	0.559988	0.559753	0.559469	0.559138	0.558759	0.558334	0.557863	0.557345	0.556783	0.556175	0.555522	0.554825	0.554085	0.553301	0.552474	0.551605	0.550694	0.549741	0.548747	0.547712	0.546636	0.545521	0.544366	0.543172	0.541939	0.540668	0.53936	0.538013	0.53663	0.53521	0.533755	0.532263	0.530736	0.529174	0.527578	0.525948	0.524284	0.522587	0.520858	0.519096	0.517302	0.515476	0.51362
4		0.555257	0.555267	0.555233	0.555156	0.555036	0.554875	0.554671	0.554425	0.554139	0.553811	0.553442	0.553033	0.552585	0.552096	0.551568	0.551001	0.550395	0.549751	0.549068	0.548348	0.547591	0.546796	0.545964	0.545096	0.544192	0.543252	0.542276	0.541265	0.540219	0.539139	0.538024	0.536876	0.535694	0.534478	0.53323	0.531949	0.530636	0.529291	0.527914	0.526506	0.525066	0.523596	0.522096	0.520566	0.519005	0.517416	0.515797	0.51415
4.05		0.549853	0.549861	0.549832	0.549767	0.549665	0.549527	0.549354	0.549145	0.5489	0.548621	0.548306	0.547957	0.547574	0.547156	0.546704	0.546219	0.5457	0.545148	0.544563	0.543945	0.543295	0.542612	0.541898	0.541151	0.540373	0.539563	0.538723	0.537851	0.536949	0.536016	0.535053	0.53406	0.533038	0.531986	0.530904	0.529794	0.528655	0.527487	0.526291	0.525067	0.523815	0.522535	0.521228	0.519894	0.518533	0.517145	0.515731	0.51429
4.1		0.544326	0.544333	0.544309	0.544254	0.544169	0.544053	0.543908	0.543732	0.543527	0.543293	0.543028	0.542735	0.542412	0.54206	0.54168	0.541271	0.540833	0.540368	0.539874	0.539352	0.538802	0.538224	0.537619	0.536987	0.536327	0.535641	0.534927	0.534187	0.53342	0.532627	0.531808	0.530962	0.530091	0.529194	0.528272	0.527323	0.52635	0.525352	0.524329	0.523281	0.522208	0.521111	0.519989	0.518844	0.517674	0.516481	0.515264	0.514024
4.15		0.538785	0.538791	0.538771	0.538726	0.538656	0.53856	0.53844	0.538295	0.538125	0.537931	0.537712	0.537469	0.537201	0.53691	0.536594	0.536254	0.53589	0.535503	0.535092	0.534657	0.534199	0.533718	0.533213	0.532685	0.532134	0.531561	0.530964	0.530345	0.529703	0.529038	0.528351	0.527642	0.526911	0.526157	0.525382	0.524585	0.523765	0.522925	0.522062	0.521179	0.520273	0.519347	0.518399	0.517431	0.516441	0.515431	0.5144	0.513348
4.2		0.533339	0.533343	0.533327	0.533291	0.533233	0.533156	0.533057	0.532939	0.5328	0.532641	0.532462	0.532263	0.532044	0.531805	0.531546	0.531268	0.530969	0.530651	0.530313	0.529956	0.529579	0.529183	0.528767	0.528332	0.527878	0.527405	0.526912	0.526401	0.52587	0.525321	0.524752	0.524165	0.523559	0.522935	0.522292	0.52163	0.52095	0.520251	0.519534	0.518799	0.518045	0.517273	0.516484	0.515676	0.51485	0.514006	0.513144	0.512265
4.25		0.528095	0.528099	0.528086	0.528056	0.52801	0.527947	0.527867	0.527771	0.527659	0.52753	0.527384	0.527223	0.527045	0.52685	0.52664	0.526413	0.52617	0.52591	0.525635	0.525343	0.525036	0.524712	0.524373	0.524017	0.523645	0.523258	0.522855	0.522436	0.522001	0.52155	0.521084	0.520602	0.520104	0.519591	0.519062	0.518517	0.517957	0.517382	0.516791	0.516184	0.515563	0.514926	0.514273	0.513606	0.512923	0.512224	0.511511	0.510783
4.3		0.523163	0.523166	0.523155	0.523131	0.523093	0.523042	0.522977	0.522899	0.522807	0.522702	0.522584	0.522452	0.522307	0.522148	0.521976	0.521791	0.521592	0.52138	0.521155	0.520916	0.520664	0.520399	0.520121	0.51983	0.519525	0.519207	0.518876	0.518532	0.518175	0.517804	0.517421	0.517024	0.516614	0.516192	0.515756	0.515307	0.514845	0.514371	0.513883	0.513382	0.512869	0.512342	0.511803	0.51125	0.510685	0.510107	0.509516	0.508913
4.35		0.518649	0.518652	0.518643	0.518622	0.518591	0.518548	0.518494	0.518429	0.518352	0.518264	0.518165	0.518054	0.517933	0.5178	0.517656	0.5175	0.517333	0.517155	0.516966	0.516766	0.516554	0.516332	0.516098	0.515853	0.515596	0.515329	0.51505	0.51476	0.514459	0.514147	0.513824	0.51349	0.513144	0.512787	0.51242	0.512041	0.511651	0.51125	0.510837	0.510414	0.50998	0.509534	0.509078	0.50861	0.508131	0.507642	0.507141	0.506629
4.4		0.514663	0.514665	0.514658	0.51464	0.514612	0.514574	0.514526	0.514468	0.514401	0.514323	0.514235	0.514137	0.51403	0.513912	0.513784	0.513647	0.513499	0.513342	0.513174	0.512997	0.512809	0.512612	0.512404	0.512187	0.51196	0.511722	0.511475	0.511218	0.510951	0.510674	0.510386	0.510089	0.509782	0.509466	0.509139	0.508802	0.508455	0.508098	0.507732	0.507355	0.506968	0.506572	0.506166	0.505749	0.505323	0.504887	0.504441	0.503984
4.45		0.511313	0.511315	0.511308	0.511291	0.511264	0.511228	0.511182	0.511127	0.511063	0.510988	0.510905	0.510811	0.510708	0.510596	0.510474	0.510343	0.510202	0.510051	0.509891	0.509722	0.509542	0.509354	0.509156	0.508948	0.508731	0.508504	0.508268	0.508022	0.507766	0.507501	0.507227	0.506943	0.506649	0.506346	0.506034	0.505712	0.50538	0.505039	0.504688	0.504328	0.503958	0.503578	0.50319	0.502791	0.502383	0.501966	0.501539	0.501102
4.5		0.508707	0.508709	0.508702	0.508684	0.508656	0.508619	0.508571	0.508514	0.508446	0.508369	0.508282	0.508185	0.508078	0.507961	0.507834	0.507698	0.507551	0.507394	0.507228	0.507052	0.506865	0.506669	0.506463	0.506247	0.506021	0.505786	0.50554	0.505284	0.505019	0.504744	0.504458	0.504163	0.503858	0.503543	0.503219	0.502884	0.50254	0.502185	0.501821	0.501447	0.501063	0.500669	0.500265	0.499851	0.499428	0.498994	0.498551	0.498098
4.55		0.506954	0.506956	0.506948	0.506928	0.506896	0.506854	0.506801	0.506736	0.50666	0.506574	0.506476	0.506367	0.506246	0.506115	0.505972	0.505819	0.505654	0.505479	0.505292	0.505094	0.504885	0.504665	0.504434	0.504192	0.503938	0.503674	0.503399	0.503113	0.502815	0.502507	0.502188	0.501857	0.501516	0.501164	0.5008	0.500426	0.500041	0.499645	0.499237	0.498819	0.49839	0.49795	0.497499	0.497037	0.496564	0.496081	0.495586	0.49508
4.6		0.506161	0.506164	0.506154	0.50613	0.506093	0.506043	0.505979	0.505902	0.505812	0.505709	0.505592	0.505463	0.50532	0.505164	0.504995	0.504812	0.504617	0.504409	0.504187	0.503953	0.503705	0.503445	0.503171	0.502884	0.502585	0.502272	0.501947	0.501608	0.501257	0.500893	0.500516	0.500126	0.499723	0.499307	0.498879	0.498438	0.497984	0.497517	0.497037	0.496545	0.49604	0.495522	0.494992	0.494449	0.493893	0.493325	0.492744	0.49215
4.65		0.505891	0.505895	0.505882	0.505854	0.505809	0.505748	0.505671	0.505579	0.50547	0.505346	0.505205	0.505049	0.504877	0.50469	0.504486	0.504267	0.504032	0.503782	0.503516	0.503235	0.502938	0.502625	0.502297	0.501954	0.501595	0.501221	0.500831	0.500427	0.500007	0.499571	0.499121	0.498655	0.498174	0.497678	0.497167	0.496641	0.4961	0.495544	0.494973	0.494388	0.493787	0.493171	0.492541	0.491896	0.491236	0.490561	0.489871	0.489167
4.7		0.505634	0.505638	0.505623	0.505589	0.505535	0.505463	0.505372	0.505262	0.505133	0.504985	0.504818	0.504633	0.504429	0.504206	0.503965	0.503706	0.503428	0.503132	0.502817	0.502484	0.502133	0.501764	0.501376	0.500971	0.500547	0.500106	0.499647	0.49917	0.498675	0.498162	0.497632	0.497084	0.496519	0.495936	0.495335	0.494718	0.494082	0.49343	0.49276	0.492073	0.491369	0.490648	0.48991	0.489155	0.488383	0.487595	0.486789	0.485967
4.75		0.505389	0.505393	0.505376	0.505336	0.505273	0.505188	0.505081	0.504952	0.504801	0.504628	0.504433	0.504217	0.503978	0.503719	0.503437	0.503134	0.50281	0.502464	0.502098	0.50171	0.501301	0.500871	0.50042	0.499949	0.499456	0.498943	0.49841	0.497856	0.497282	0.496687	0.496073	0.495438	0.494783	0.494108	0.493413	0.492699	0.491964	0.49121	0.490437	0.489644	0.488832	0.488	0.487149	0.486279	0.48539	0.484482	0.483555	0.482609
4.8		0.505156	0.505161	0.505141	0.505095	0.505022	0.504925	0.504801	0.504652	0.504478	0.504278	0.504054	0.503804	0.50353	0.503231	0.502907	0.502558	0.502185	0.501788	0.501367	0.500922	0.500452	0.499959	0.499443	0.498902	0.498338	0.497751	0.497141	0.496507	0.49585	0.495171	0.494469	0.493744	0.492996	0.492226	0.491434	0.49062	0.489783	0.488925	0.488045	0.487143	0.486219	0.485274	0.484307	0.48332	0.482311	0.481281	0.48023	0.479159
4.85		0.504936	0.504942	0.504919	0.504866	0.504784	0.504673	0.504532	0.504363	0.504164	0.503938	0.503682	0.503399	0.503087	0.502748	0.50238	0.501985	0.501563	0.501113	0.500636	0.500131	0.499601	0.499043	0.498459	0.497848	0.497211	0.496548	0.495859	0.495144	0.494404	0.493638	0.492847	0.492031	0.49119	0.490324	0.489433	0.488518	0.487579	0.486615	0.485627	0.484615	0.48358	0.482521	0.481439	0.480333	0.479204	0.478052	0.476878	0.475681
4.9		0.504729	0.504736	0.50471	0.504651	0.504558	0.504433	0.504275	0.504085	0.503863	0.503609	0.503323	0.503005	0.502656	0.502276	0.501864	0.501423	0.50095	0.500447	0.499914	0.499351	0.498758	0.498136	0.497484	0.496804	0.496094	0.495355	0.494588	0.493793	0.492969	0.492118	0.491239	0.490332	0.489398	0.488437	0.487448	0.486434	0.485392	0.484324	0.483231	0.482111	0.480965	0.479794	0.478598	0.477377	0.47613	0.474859	0.473564	0.472244
4.95		0.504535	0.504543	0.504514	0.504448	0.504346	0.504207	0.504033	0.503822	0.503576	0.503294	0.502978	0.502627	0.502241	0.501821	0.501367	0.500879	0.500357	0.499802	0.499214	0.498594	0.497941	0.497255	0.496538	0.495788	0.495008	0.494195	0.493352	0.492478	0.491574	0.490639	0.489674	0.48868	0.487655	0.486602	0.48552	0.484408	0.483269	0.482101	0.480904	0.479681	0.478429	0.47715	0.475845	0.474512	0.473153	0.471768	0.470356	0.468919
5		0.504355	0.504364	0.504332	0.50426	0.504148	0.503996	0.503805	0.503575	0.503306	0.502998	0.502653	0.502269	0.501848	0.50139	0.500894	0.500363	0.499794	0.49919	0.49855	0.497874	0.497163	0.496418	0.495637	0.494823	0.493975	0.493093	0.492177	0.491229	0.490247	0.489234	0.488188	0.48711	0.486001	0.48486	0.483689	0.482487	0.481254	0.479992	0.4787	0.477378	0.476027	0.474647	0.473239	0.471803	0.470338	0.468846	0.467327	0.46578
5.05		0.504188	0.504198	0.504163	0.504085	0.503964	0.5038	0.503594	0.503345	0.503055	0.502723	0.50235	0.501937	0.501483	0.500989	0.500455	0.499883	0.499271	0.49862	0.497932	0.497205	0.496441	0.495639	0.494801	0.493926	0.493016	0.492069	0.491087	0.49007	0.489018	0.487931	0.486811	0.485657	0.48447	0.483249	0.481996	0.480711	0.479394	0.478045	0.476665	0.475254	0.473812	0.472341	0.470839	0.469308	0.467748	0.46616	0.464542	0.462897
5.1		0.504035	0.504045	0.504008	0.503925	0.503796	0.503621	0.5034	0.503135	0.502826	0.502472	0.502075	0.501634	0.501151	0.500625	0.500057	0.499447	0.498796	0.498104	0.497372	0.4966	0.495788	0.494937	0.494047	0.493118	0.492151	0.491147	0.490106	0.489027	0.487913	0.486762	0.485575	0.484354	0.483097	0.481806	0.480481	0.479123	0.477731	0.476306	0.474849	0.47336	0.471839	0.470287	0.468704	0.467091	0.465447	0.463774	0.462072	0.460341
5.15		0.503896	0.503906	0.503868	0.50378	0.503643	0.503459	0.503227	0.502947	0.502621	0.502249	0.50183	0.501367	0.500858	0.500304	0.499707	0.499066	0.498382	0.497655	0.496886	0.496074	0.495222	0.494328	0.493394	0.49242	0.491407	0.490354	0.489262	0.488133	0.486965	0.48576	0.484518	0.48324	0.481925	0.480575	0.47919	0.47777	0.476316	0.474828	0.473307	0.471753	0.470166	0.468548	0.466898	0.465216	0.463504	0.461762	0.45999	0.458189
5.2		0.50377	0.503782	0.503741	0.50365	0.503508	0.503316	0.503074	0.502783	0.502444	0.502057	0.501622	0.50114	0.500611	0.500036	0.499416	0.49875	0.49804	0.497285	0.496487	0.495646	0.494762	0.493835	0.492867	0.491858	0.490807	0.489717	0.488587	0.487417	0.486209	0.484962	0.483677	0.482355	0.480996	0.479601	0.47817	0.476704	0.475202	0.473666	0.472096	0.470493	0.468857	0.467188	0.465487	0.463755	0.461992	0.460198	0.458374	0.456521
5.25		0.503659	0.503671	0.503629	0.503535	0.50339	0.503193	0.502945	0.502646	0.502298	0.501901	0.501455	0.50096	0.500418	0.499829	0.499193	0.498511	0.497783	0.49701	0.496193	0.495331	0.494426	0.493478	0.492487	0.491454	0.49038	0.489265	0.488109	0.486914	0.485679	0.484405	0.483093	0.481742	0.480355	0.478931	0.47747	0.475974	0.474442	0.472876	0.471275	0.469641	0.467974	0.466274	0.464541	0.462777	0.460982	0.459157	0.457301	0.455416
5.3		0.503563	0.503574	0.503532	0.503437	0.50329	0.503091	0.50284	0.502538	0.502186	0.501784	0.501333	0.500834	0.500286	0.499691	0.499048	0.498359	0.497624	0.496843	0.496018	0.495148	0.494234	0.493277	0.492278	0.491236	0.490152	0.489027	0.487861	0.486656	0.485411	0.484127	0.482804	0.481443	0.480046	0.478611	0.47714	0.475633	0.474091	0.472514	0.470903	0.469259	0.467581	0.465871	0.464129	0.462355	0.46055	0.458715	0.456851	0.454956
5.35		0.503481	0.503492	0.50345	0.503355	0.503207	0.503007	0.502755	0.502452	0.502099	0.501696	0.501243	0.500742	0.500193	0.499595	0.498951	0.49826	0.497523	0.496741	0.495913	0.495041	0.494126	0.493167	0.492165	0.491121	0.490036	0.488909	0.487742	0.486535	0.485288	0.484003	0.482679	0.481318	0.479919	0.478484	0.477012	0.475505	0.473963	0.472386	0.470776	0.469132	0.467455	0.465746	0.464006	0.462234	0.460432	0.458599	0.456737	0.454846
5.4		0.503413	0.503425	0.503383	0.503287	0.503138	0.502937	0.502684	0.50238	0.502025	0.501621	0.501166	0.500663	0.500112	0.499512	0.498866	0.498173	0.497433	0.496649	0.495819	0.494944	0.494026	0.493065	0.492061	0.491015	0.489927	0.488798	0.487629	0.48642	0.485172	0.483885	0.482559	0.481196	0.479796	0.47836	0.476888	0.47538	0.473838	0.472261	0.470651	0.469007	0.467331	0.465623	0.463884	0.462114	0.460314	0.458484	0.456625	0.454737
5.45		0.50336	0.503372	0.50333	0.503233	0.503084	0.502882	0.502628	0.502322	0.501966	0.501559	0.501103	0.500598	0.500044	0.499442	0.498793	0.498097	0.497355	0.496568	0.495735	0.494858	0.493937	0.492973	0.491966	0.490917	0.489827	0.488696	0.487524	0.486312	0.485062	0.483773	0.482445	0.481081	0.479679	0.478241	0.476768	0.475259	0.473716	0.472139	0.470529	0.468886	0.46721	0.465503	0.463765	0.461997	0.460198	0.458371	0.456514	0.45463
5.5		0.503323	0.503334	0.503291	0.503195	0.503044	0.502841	0.502585	0.502278	0.50192	0.501512	0.501053	0.500545	0.499989	0.499385	0.498733	0.498034	0.497289	0.496498	0.495663	0.494782	0.493858	0.492891	0.491881	0.490829	0.489736	0.488602	0.487427	0.486213	0.48496	0.483668	0.482338	0.480972	0.479568	0.478129	0.476654	0.475144	0.4736	0.472022	0.470411	0.468768	0.467093	0.465387	0.46365	0.461883	0.460086	0.458261	0.456407	0.454526
5.55		0.5033	0.503311	0.503268	0.503171	0.50302	0.502815	0.502558	0.502249	0.501889	0.501478	0.501017	0.500507	0.499948	0.49934	0.498685	0.497984	0.497235	0.496441	0.495602	0.494719	0.493791	0.49282	0.491807	0.490752	0.489655	0.488517	0.48734	0.486123	0.484866	0.483572	0.48224	0.480871	0.479465	0.478023	0.476547	0.475035	0.47349	0.471911	0.4703	0.468657	0.466982	0.465276	0.46354	0.461774	0.459979	0.458156	0.456305	0.454427
5.6		0.503292	0.503304	0.50326	0.503162	0.50301	0.502804	0.502546	0.502235	0.501873	0.501459	0.500996	0.500483	0.499921	0.49931	0.498652	0.497947	0.497195	0.496397	0.495555	0.494667	0.493736	0.492762	0.491745	0.490686	0.489586	0.488445	0.487263	0.486043	0.484784	0.483486	0.482151	0.480779	0.479371	0.477927	0.476449	0.474936	0.473389	0.471809	0.470197	0.468553	0.466878	0.465172	0.463437	0.461672	0.459879	0.458058	0.456209	0.454334
5.65		0.50343	0.503442	0.503399	0.5033	0.503146	0.502939	0.502678	0.502365	0.501999	0.501583	0.501116	0.500599	0.500033	0.499418	0.498755	0.498045	0.497288	0.496485	0.495637	0.494745	0.493808	0.492828	0.491805	0.490741	0.489635	0.488488	0.487301	0.486075	0.48481	0.483507	0.482166	0.480789	0.479376	0.477928	0.476444	0.474927	0.473376	0.471792	0.470176	0.468529	0.466851	0.465143	0.463405	0.461638	0.459844	0.458021	0.456172	0.454297
5.7		0.503832	0.503844	0.5038	0.5037	0.503544	0.503334	0.50307	0.502753	0.502384	0.501963	0.501491	0.500968	0.500395	0.499774	0.499104	0.498387	0.497622	0.496811	0.495955	0.495054	0.494108	0.493119	0.492087	0.491013	0.489897	0.488741	0.487544	0.486308	0.485033	0.48372	0.48237	0.480983	0.47956	0.478102	0.476609	0.475082	0.473522	0.471929	0.470304	0.468649	0.466962	0.465246	0.4635	0.461727	0.459925	0.458096	0.456241	0.45436
5.75		0.504476	0.504489	0.504444	0.504342	0.504184	0.503971	0.503703	0.503381	0.503006	0.502579	0.5021	0.50157	0.500989	0.500359	0.49968	0.498953	0.498178	0.497357	0.496489	0.495576	0.494619	0.493618	0.492573	0.491486	0.490358	0.489188	0.487978	0.486728	0.485439	0.484113	0.482748	0.481347	0.47991	0.478438	0.476931	0.47539	0.473816	0.47221	0.470572	0.468902	0.467203	0.465473	0.463715	0.461929	0.460115	0.458275	0.456408	0.454517
5.8		0.505342	0.505355	0.505309	0.505205	0.505045	0.504828	0.504555	0.504228	0.503846	0.503411	0.502924	0.502385	0.501795	0.501154	0.500464	0.499725	0.498938	0.498104	0.497223	0.496296	0.495324	0.494308	0.493248	0.492145	0.491001	0.489814	0.488588	0.487321	0.486015	0.484671	0.483289	0.48187	0.480415	0.478925	0.4774	0.475841	0.474249	0.472625	0.470969	0.469282	0.467564	0.465818	0.464043	0.462239	0.460409	0.458552	0.456669	0.454762
5.85		0.506409	0.506422	0.506375	0.506269	0.506105	0.505884	0.505606	0.505272	0.504883	0.50444	0.503944	0.503394	0.502793	0.502141	0.501438	0.500686	0.499884	0.499035	0.498139	0.497196	0.496207	0.495174	0.494096	0.492975	0.491812	0.490606	0.48936	0.488073	0.486747	0.485382	0.48398	0.48254	0.481064	0.479552	0.478006	0.476425	0.474812	0.473166	0.471488	0.469779	0.468041	0.466272	0.464476	0.462652	0.4608	0.458923	0.45702	0.455092
5.9		0.507655	0.507668	0.507621	0.507513	0.507345	0.507119	0.506835	0.506495	0.506098	0.505646	0.505139	0.504578	0.503965	0.5033	0.502583	0.501816	0.500999	0.500134	0.49922	0.49826	0.497252	0.4962	0.495102	0.493961	0.492777	0.49155	0.490282	0.488973	0.487624	0.486236	0.48481	0.483346	0.481846	0.48031	0.47874	0.477134	0.475496	0.473825	0.472122	0.470389	0.468625	0.466832	0.46501	0.463161	0.461285	0.459383	0.457456	0.455504
5.95		0.509061	0.509074	0.509025	0.508915	0.508744	0.508513	0.508223	0.507875	0.50747	0.507008	0.50649	0.505918	0.505292	0.504613	0.503882	0.503099	0.502266	0.501383	0.500451	0.499471	0.498444	0.497371	0.496253	0.495089	0.493882	0.492633	0.491341	0.490008	0.488634	0.487221	0.48577	0.48428	0.482754	0.481191	0.479593	0.477961	0.476295	0.474597	0.472866	0.471105	0.469313	0.467492	0.465642	0.463765	0.461861	0.459931	0.457976	0.455996
6		0.510605	0.510618	0.510568	0.510456	0.510281	0.510045	0.509749	0.509393	0.508979	0.508507	0.507979	0.507395	0.506755	0.506062	0.505315	0.504516	0.503666	0.502765	0.501814	0.500815	0.499768	0.498673	0.497532	0.496346	0.495116	0.493842	0.492525	0.491166	0.489767	0.488327	0.486849	0.485332	0.483777	0.482186	0.48056	0.478898	0.477203	0.475474	0.473714	0.471922	0.4701	0.468248	0.466368	0.46446	0.462525	0.460564	0.458578	0.456567
6.05		0.512266	0.51228	0.512229	0.512113	0.511935	0.511694	0.511391	0.511027	0.510604	0.510122	0.509583	0.508986	0.508333	0.507625	0.506862	0.506047	0.505178	0.504259	0.503288	0.502268	0.501199	0.500082	0.498918	0.497708	0.496453	0.495153	0.49381	0.492425	0.490998	0.48953	0.488023	0.486477	0.484893	0.483272	0.481614	0.479922	0.478195	0.476435	0.474642	0.472818	0.470963	0.469079	0.467165	0.465224	0.463256	0.461261	0.459241	0.457197
6.1		0.514024	0.514038	0.513986	0.513868	0.513685	0.513438	0.513128	0.512757	0.512324	0.511831	0.511279	0.510669	0.510002	0.509278	0.508499	0.507665	0.506778	0.505838	0.504847	0.503805	0.502713	0.501572	0.500384	0.499148	0.497867	0.49654	0.49517	0.493756	0.4923	0.490803	0.489265	0.487688	0.486072	0.484419	0.48273	0.481004	0.479244	0.47745	0.475624	0.473765	0.471876	0.469957	0.468008	0.466032	0.464028	0.461998	0.459943	0.457863
6.15		0.515857	0.515872	0.515818	0.515697	0.51551	0.515258	0.514941	0.514561	0.514118	0.513614	0.513049	0.512425	0.511742	0.511002	0.510206	0.509353	0.508446	0.507486	0.506472	0.505407	0.504292	0.503126	0.501912	0.50065	0.499341	0.497986	0.496587	0.495143	0.493657	0.492129	0.490559	0.48895	0.487302	0.485615	0.483892	0.482132	0.480338	0.478509	0.476647	0.474753	0.472827	0.470872	0.468887	0.466873	0.464833	0.462766	0.460674	0.458557
6.2		0.517745	0.51776	0.517705	0.517582	0.51739	0.517132	0.516807	0.516418	0.515965	0.515449	0.514872	0.514233	0.513535	0.512778	0.511963	0.511091	0.510164	0.509182	0.508146	0.507057	0.505917	0.504726	0.503485	0.502196	0.500859	0.499475	0.498046	0.496572	0.495054	0.493494	0.491892	0.490249	0.488567	0.486847	0.485088	0.483294	0.481463	0.479598	0.4777	0.475769	0.473806	0.471813	0.469791	0.46774	0.465662	0.463557	0.461426	0.459272
6.25		0.519667	0.519683	0.519626	0.5195	0.519304	0.519039	0.518707	0.518309	0.517845	0.517318	0.516727	0.516074	0.515359	0.514585	0.513752	0.512861	0.511912	0.510908	0.50985	0.508737	0.507572	0.506355	0.505087	0.50377	0.502404	0.50099	0.499531	0.498026	0.496476	0.494883	0.493248	0.491572	0.489855	0.4881	0.486306	0.484475	0.482609	0.480707	0.478772	0.476803	0.474803	0.472772	0.470712	0.468623	0.466506	0.464362	0.462193	0.46
6.3		0.521602	0.521618	0.521561	0.521431	0.52123	0.52096	0.52062	0.520213	0.519739	0.519199	0.518594	0.517927	0.517196	0.516405	0.515553	0.514642	0.513673	0.512647	0.511565	0.510428	0.509237	0.507994	0.506699	0.505354	0.503959	0.502516	0.501026	0.499489	0.497908	0.496282	0.494614	0.492903	0.491152	0.489362	0.487532	0.485666	0.483763	0.481824	0.479851	0.477845	0.475808	0.473739	0.47164	0.469512	0.467357	0.465175	0.462967	0.460735
6.35		0.52353	0.523546	0.523487	0.523355	0.52315	0.522874	0.522528	0.522112	0.521628	0.521078	0.520461	0.51978	0.519035	0.518228	0.517359	0.516431	0.515443	0.514397	0.513294	0.512135	0.510922	0.509655	0.508336	0.506965	0.505544	0.504074	0.502557	0.500992	0.499382	0.497726	0.496028	0.494287	0.492505	0.490683	0.488821	0.486922	0.484986	0.483014	0.481008	0.478968	0.476896	0.474793	0.47266	0.470497	0.468307	0.46609	0.463847	0.46158
6.4		0.525429	0.525445	0.525386	0.525251	0.525043	0.524763	0.524411	0.523989	0.523498	0.522939	0.522313	0.521622	0.520866	0.520046	0.519165	0.518222	0.517219	0.516158	0.515039	0.513863	0.512632	0.511347	0.510008	0.508618	0.507177	0.505686	0.504147	0.50256	0.500927	0.499249	0.497527	0.495762	0.493956	0.492108	0.490222	0.488297	0.486335	0.484337	0.482305	0.480238	0.478139	0.476009	0.473849	0.471659	0.469441	0.467196	0.464926	0.462631
6.45		0.527278	0.527295	0.527235	0.527099	0.526889	0.526605	0.52625	0.525823	0.525327	0.524762	0.524129	0.52343	0.522666	0.521838	0.520948	0.519995	0.518982	0.517909	0.516779	0.515591	0.514347	0.513049	0.511697	0.510292	0.508836	0.507331	0.505776	0.504173	0.502524	0.500829	0.49909	0.497308	0.495484	0.493618	0.491714	0.48977	0.48779	0.485773	0.483721	0.481635	0.479516	0.477366	0.475186	0.472976	0.470738	0.468473	0.466182	0.463867
6.5		0.529058	0.529075	0.529014	0.528877	0.528666	0.528381	0.528023	0.527593	0.527094	0.526525	0.525889	0.525186	0.524417	0.523584	0.522687	0.521729	0.520709	0.51963	0.518492	0.517297	0.516046	0.514739	0.513379	0.511966	0.510501	0.508986	0.507422	0.50581	0.50415	0.502445	0.500696	0.498903	0.497068	0.495191	0.493275	0.49132	0.489328	0.487299	0.485235	0.483137	0.481006	0.478843	0.47665	0.474427	0.472176	0.469898	0.467594	0.465266
6.55		0.530746	0.530763	0.530702	0.530565	0.530353	0.530068	0.529709	0.529279	0.528778	0.528209	0.527571	0.526866	0.526096	0.525261	0.524363	0.523402	0.522381	0.521299	0.520159	0.518961	0.517707	0.516398	0.515035	0.513618	0.51215	0.510632	0.509064	0.507448	0.505785	0.504076	0.502323	0.500526	0.498686	0.496806	0.494885	0.492925	0.490928	0.488894	0.486825	0.484722	0.482586	0.480418	0.478219	0.47599	0.473734	0.47145	0.46914	0.466805
6.6		0.532323	0.532339	0.532279	0.532142	0.531931	0.531646	0.531288	0.530859	0.530359	0.529791	0.529154	0.528451	0.527682	0.526849	0.525953	0.524994	0.523974	0.522895	0.521757	0.520561	0.51931	0.518003	0.516642	0.515228	0.513762	0.512246	0.510681	0.509067	0.507407	0.5057	0.503949	0.502154	0.500317	0.498439	0.49652	0.494563	0.492568	0.490536	0.488469	0.486368	0.484234	0.482067	0.47987	0.477643	0.475388	0.473106	0.470797	0.468463
6.65		0.533918	0.533935	0.533874	0.533738	0.533528	0.533244	0.532888	0.532461	0.531964	0.531398	0.530764	0.530064	0.529299	0.528469	0.527576	0.526622	0.525606	0.524531	0.523398	0.522207	0.52096	0.519658	0.518303	0.516894	0.515434	0.513924	0.512364	0.510756	0.509102	0.507401	0.505656	0.503867	0.502036	0.500164	0.498251	0.4963	0.494311	0.492285	0.490224	0.488128	0.486	0.483839	0.481647	0.479426	0.477176	0.474899	0.472595	0.470267
6.7		0.53566	0.535676	0.535617	0.535481	0.535272	0.53499	0.534635	0.53421	0.533716	0.533153	0.532522	0.531825	0.531064	0.530238	0.52935	0.5284	0.527389	0.526319	0.525191	0.524005	0.522764	0.521468	0.520118	0.518716	0.517262	0.515758	0.514204	0.512603	0.510955	0.509261	0.507522	0.50574	0.503916	0.50205	0.500145	0.4982	0.496218	0.494199	0.492144	0.490055	0.487933	0.485779	0.483594	0.481379	0.479135	0.476863	0.474566	0.472243
6.75		0.537524	0.53754	0.537481	0.537346	0.537138	0.536857	0.536505	0.536083	0.535591	0.535031	0.534404	0.533711	0.532953	0.532132	0.531249	0.530303	0.529298	0.528234	0.527111	0.525932	0.524696	0.523407	0.522063	0.520668	0.51922	0.517723	0.516177	0.514583	0.512942	0.511255	0.509524	0.50775	0.505933	0.504075	0.502177	0.50024	0.498265	0.496253	0.494206	0.492124	0.49001	0.487863	0.485684	0.483476	0.481239	0.478975	0.476684	0.474367
6.8		0.539485	0.539502	0.539442	0.539309	0.539102	0.538823	0.538473	0.538053	0.537564	0.537008	0.536385	0.535696	0.534943	0.534127	0.533248	0.532308	0.531309	0.53025	0.529134	0.527961	0.526733	0.52545	0.524114	0.522725	0.521286	0.519796	0.518258	0.516671	0.515038	0.51336	0.511637	0.509871	0.508062	0.506212	0.504322	0.502394	0.500427	0.498424	0.496385	0.494312	0.492205	0.490066	0.487896	0.485696	0.483466	0.481209	0.478925	0.476616
6.85		0.541519	0.541536	0.541477	0.541344	0.541139	0.540862	0.540514	0.540097	0.539612	0.539059	0.53844	0.537756	0.537007	0.536196	0.535323	0.53439	0.533396	0.532344	0.531235	0.530069	0.528848	0.527573	0.526244	0.524864	0.523432	0.521951	0.520421	0.518844	0.51722	0.51555	0.513836	0.512079	0.510279	0.508438	0.506558	0.504638	0.502681	0.500687	0.498657	0.496593	0.494495	0.492365	0.490204	0.488012	0.485791	0.483543	0.481267	0.478966
6.9		0.543601	0.543617	0.543559	0.543427	0.543224	0.542949	0.542604	0.54219	0.541708	0.541159	0.540544	0.539865	0.539122	0.538317	0.53745	0.536523	0.535536	0.534491	0.533389	0.532231	0.531018	0.529751	0.528431	0.527059	0.525636	0.524164	0.522644	0.521075	0.519461	0.517801	0.516097	0.514349	0.51256	0.510729	0.508858	0.506949	0.505002	0.503018	0.500998	0.498944	0.496856	0.494736	0.492584	0.490402	0.488191	0.485951	0.483685	0.481393
6.95		0.545706	0.545722	0.545664	0.545534	0.545332	0.545059	0.544717	0.544306	0.543828	0.543283	0.542674	0.542	0.541262	0.540463	0.539603	0.538682	0.537703	0.536666	0.535572	0.534422	0.533217	0.531959	0.530648	0.529286	0.527873	0.526411	0.5249	0.523342	0.521738	0.520088	0.518394	0.516658	0.514879	0.513059	0.5112	0.509301	0.507365	0.505392	0.503383	0.50134	0.499263	0.497153	0.495012	0.492841	0.49064	0.488411	0.486155	0.483873
7		0.54781	0.547826	0.547768	0.547639	0.547439	0.547168	0.546829	0.546422	0.545948	0.545408	0.544803	0.544135	0.543404	0.542611	0.541757	0.540844	0.539873	0.538844	0.537758	0.536617	0.535422	0.534173	0.532872	0.53152	0.530117	0.528665	0.527166	0.525619	0.524025	0.522387	0.520705	0.51898	0.517213	0.515405	0.513557	0.511671	0.509746	0.507785	0.505788	0.503757	0.501692	0.499594	0.497465	0.495306	0.493117	0.490899	0.488654	0.486383
7.05		0.549887	0.549903	0.549846	0.549718	0.54952	0.549252	0.548916	0.548512	0.548042	0.547507	0.546908	0.546246	0.545521	0.544735	0.543889	0.542984	0.542021	0.541	0.539924	0.538792	0.537607	0.536368	0.535078	0.533736	0.532345	0.530904	0.529416	0.527881	0.526299	0.524673	0.523004	0.521291	0.519536	0.517741	0.515906	0.514033	0.512121	0.510173	0.508189	0.506171	0.504119	0.502034	0.499918	0.497771	0.495595	0.49339	0.491157	0.488898
7.1		0.551914	0.551929	0.551873	0.551746	0.55155	0.551284	0.550952	0.550552	0.550087	0.549557	0.548964	0.548307	0.54759	0.546811	0.545973	0.545076	0.544122	0.54311	0.542044	0.540922	0.539747	0.538519	0.53724	0.53591	0.53453	0.533102	0.531626	0.530103	0.528535	0.526922	0.525265	0.523566	0.521825	0.520043	0.518222	0.516362	0.514465	0.512531	0.510561	0.508557	0.506519	0.504448	0.502346	0.500213	0.49805	0.495859	0.49364	0.491395
7.15		0.553865	0.55388	0.553824	0.553699	0.553504	0.553242	0.552913	0.552517	0.552057	0.551532	0.550945	0.550295	0.549585	0.548814	0.547984	0.547096	0.546151	0.54515	0.544093	0.542982	0.541818	0.540602	0.539335	0.538017	0.53665	0.535234	0.533771	0.532262	0.530707	0.529108	0.527466	0.525781	0.524055	0.522288	0.520481	0.518636	0.516754	0.514835	0.51288	0.510891	0.508868	0.506813	0.504726	0.502608	0.50046	0.498284	0.49608	0.49385
7.2		0.555715	0.55573	0.555675	0.555551	0.555359	0.555099	0.554774	0.554383	0.553927	0.553409	0.552828	0.552185	0.551482	0.55072	0.549899	0.54902	0.548085	0.547094	0.546048	0.544948	0.543796	0.542592	0.541337	0.540032	0.538679	0.537277	0.535828	0.534333	0.532793	0.531209	0.529581	0.527912	0.526201	0.52445	0.522659	0.52083	0.518964	0.517061	0.515123	0.51315	0.511144	0.509105	0.507034	0.504933	0.502802	0.500642	0.498454	0.496239
7.25		0.55744	0.557455	0.557401	0.557278	0.557088	0.556832	0.55651	0.556124	0.555674	0.555161	0.554587	0.553952	0.553257	0.552503	0.551691	0.550823	0.549898	0.548918	0.547883	0.546796	0.545656	0.544465	0.543223	0.541932	0.540593	0.539205	0.537771	0.536292	0.534767	0.533199	0.531588	0.529934	0.52824	0.526506	0.524732	0.522921	0.521071	0.519186	0.517265	0.51531	0.513321	0.5113	0.509247	0.507163	0.50505	0.502908	0.500738	0.498541
7.3		0.559016	0.55903	0.558977	0.558856	0.558668	0.558415	0.558098	0.557716	0.557272	0.556766	0.556198	0.555571	0.554885	0.55414	0.553338	0.55248	0.551566	0.550597	0.549575	0.5485	0.547374	0.546196	0.544969	0.543692	0.542368	0.540996	0.539578	0.538114	0.536606	0.535055	0.533461	0.531825	0.530148	0.528432	0.526676	0.524883	0.523052	0.521186	0.519284	0.517347	0.515378	0.513375	0.511341	0.509277	0.507182	0.505059	0.502908	0.50073
7.35		0.560417	0.560431	0.560379	0.56026	0.560075	0.559827	0.559514	0.559139	0.558702	0.558205	0.557647	0.55703	0.556355	0.555622	0.554833	0.553989	0.55309	0.552137	0.551131	0.550073	0.548964	0.547805	0.546596	0.545339	0.544034	0.542683	0.541286	0.539845	0.538359	0.53683	0.535259	0.533646	0.531994	0.530301	0.52857	0.526802	0.524996	0.523155	0.521278	0.519367	0.517423	0.515447	0.513439	0.5114	0.509332	0.507235	0.50511	0.502958
7.4		0.561619	0.561633	0.561581	0.561465	0.561286	0.561043	0.560739	0.560373	0.559947	0.559461	0.558917	0.558314	0.557655	0.55694	0.55617	0.555345	0.554467	0.553536	0.552554	0.55152	0.550436	0.549304	0.548122	0.546893	0.545618	0.544296	0.54293	0.54152	0.540066	0.53857	0.537032	0.535453	0.533835	0.532178	0.530482	0.52875	0.52698	0.525176	0.523336	0.521463	0.519556	0.517618	0.515648	0.513647	0.511617	0.509559	0.507472	0.505358
7.45		0.562597	0.56261	0.562561	0.562449	0.562275	0.56204	0.561745	0.561391	0.560979	0.560508	0.559981	0.559398	0.55876	0.558067	0.557321	0.556521	0.55567	0.554768	0.553815	0.552812	0.551761	0.550662	0.549515	0.548323	0.547084	0.545801	0.544474	0.543104	0.541691	0.540237	0.538742	0.537208	0.535634	0.534022	0.532372	0.530686	0.528964	0.527206	0.525415	0.52359	0.521732	0.519843	0.517922	0.515971	0.513991	0.511982	0.509946	0.507882
7.5		0.563326	0.563339	0.563292	0.563184	0.563017	0.562792	0.562509	0.562169	0.561773	0.561321	0.560814	0.560254	0.55964	0.558974	0.558256	0.557488	0.556669	0.5558	0.554883	0.553918	0.552906	0.551847	0.550743	0.549593	0.5484	0.547163	0.545883	0.544561	0.543199	0.541795	0.540353	0.538871	0.537351	0.535793	0.534199	0.532569	0.530904	0.529204	0.527471	0.525705	0.523906	0.522077	0.520216	0.518326	0.516406	0.514459	0.512483	0.510481
7.55		0.563782	0.563795	0.563749	0.563647	0.563488	0.563274	0.563004	0.56268	0.562303	0.561872	0.561389	0.560855	0.56027	0.559634	0.55895	0.558216	0.557434	0.556605	0.555729	0.554807	0.55384	0.552828	0.551772	0.550672	0.54953	0.548347	0.547122	0.545856	0.544551	0.543207	0.541824	0.540403	0.538946	0.537452	0.535922	0.534357	0.532758	0.531126	0.52946	0.527762	0.526033	0.524273	0.522483	0.520663	0.518815	0.516938	0.515035	0.513104
7.6		0.56394	0.563952	0.563909	0.563813	0.563663	0.56346	0.563206	0.5629	0.562543	0.562136	0.56168	0.561175	0.560621	0.56002	0.559372	0.558677	0.557937	0.557151	0.556321	0.555448	0.55453	0.553571	0.552569	0.551526	0.550442	0.549318	0.548154	0.546952	0.545711	0.544433	0.543118	0.541766	0.540379	0.538956	0.537499	0.536008	0.534484	0.532927	0.531338	0.529718	0.528067	0.526386	0.524676	0.522936	0.521169	0.519373	0.517551	0.515703
7.65		0.5636	0.563611	0.563571	0.563481	0.563341	0.563152	0.562915	0.562629	0.562296	0.561916	0.561489	0.561017	0.560499	0.559937	0.55933	0.55868	0.557987	0.557251	0.556474	0.555655	0.554795	0.553895	0.552955	0.551975	0.550958	0.549902	0.548808	0.547678	0.546511	0.545309	0.544071	0.542798	0.541491	0.540151	0.538777	0.537371	0.535933	0.534464	0.532963	0.531432	0.529872	0.528282	0.526664	0.525018	0.523344	0.521643	0.519915	0.518162
7.7		0.562619	0.562629	0.562592	0.56251	0.562381	0.562207	0.561989	0.561726	0.561419	0.561069	0.560677	0.560242	0.559765	0.559246	0.558687	0.558087	0.557447	0.556768	0.556049	0.555292	0.554497	0.553665	0.552795	0.551889	0.550946	0.549968	0.548954	0.547906	0.546824	0.545708	0.544558	0.543376	0.542161	0.540915	0.539637	0.538328	0.536989	0.53562	0.534221	0.532793	0.531337	0.529853	0.528341	0.526802	0.525237	0.523645	0.522028	0.520386
7.75		0.561059	0.561068	0.561035	0.56096	0.560844	0.560687	0.560489	0.560251	0.559973	0.559656	0.5593	0.558905	0.558472	0.558001	0.557493	0.556947	0.556365	0.555747	0.555094	0.554404	0.55368	0.552921	0.552128	0.551301	0.550441	0.549548	0.548622	0.547663	0.546674	0.545652	0.5446	0.543517	0.542404	0.541261	0.540088	0.538887	0.537657	0.536399	0.535112	0.533799	0.532458	0.531091	0.529698	0.528279	0.526834	0.525364	0.52387	0.522352
7.8		0.558983	0.558992	0.558962	0.558895	0.558792	0.558652	0.558476	0.558264	0.558016	0.557733	0.557415	0.557062	0.556676	0.556255	0.5558	0.555313	0.554792	0.554238	0.553653	0.553035	0.552385	0.551704	0.550992	0.55025	0.549476	0.548673	0.54784	0.546978	0.546086	0.545166	0.544217	0.54324	0.542235	0.541202	0.540143	0.539056	0.537943	0.536804	0.535639	0.534448	0.533232	0.531991	0.530725	0.529436	0.528122	0.526784	0.525423	0.524039
7.85		0.556454	0.556461	0.556435	0.556377	0.556287	0.556164	0.55601	0.555824	0.555607	0.555359	0.55508	0.554771	0.554432	0.554062	0.553663	0.553234	0.552776	0.552289	0.551773	0.551229	0.550657	0.550056	0.549428	0.548772	0.548089	0.547379	0.546642	0.545879	0.545089	0.544274	0.543432	0.542565	0.541673	0.540756	0.539814	0.538848	0.537857	0.536843	0.535804	0.534742	0.533657	0.532549	0.531418	0.530265	0.529089	0.527891	0.526672	0.525431
7.9		0.553533	0.553539	0.553517	0.553467	0.553389	0.553284	0.553152	0.552993	0.552807	0.552594	0.552354	0.552088	0.551796	0.551478	0.551134	0.550765	0.55037	0.549949	0.549504	0.549034	0.548539	0.548019	0.547476	0.546908	0.546316	0.5457	0.545061	0.544398	0.543712	0.543003	0.542271	0.541517	0.54074	0.53994	0.539119	0.538276	0.53741	0.536524	0.535615	0.534686	0.533736	0.532764	0.531773	0.53076	0.529728	0.528675	0.527602	0.52651
7.95		0.550282	0.550287	0.550269	0.550227	0.550163	0.550075	0.549964	0.54983	0.549674	0.549495	0.549294	0.549071	0.548825	0.548557	0.548268	0.547957	0.547624	0.547269	0.546893	0.546496	0.546078	0.545639	0.545179	0.544698	0.544197	0.543675	0.543132	0.54257	0.541987	0.541384	0.540762	0.54012	0.539458	0.538777	0.538076	0.537356	0.536617	0.535859	0.535082	0.534287	0.533473	0.53264	0.531789	0.53092	0.530033	0.529128	0.528205	0.527264
8		0.546765	0.546769	0.546754	0.546721	0.546668	0.546596	0.546506	0.546397	0.54627	0.546124	0.545959	0.545777	0.545576	0.545357	0.54512	0.544865	0.544592	0.544301	0.543992	0.543666	0.543322	0.542961	0.542582	0.542186	0.541773	0.541342	0.540895	0.54043	0.539948	0.53945	0.538935	0.538403	0.537854	0.537289	0.536707	0.536109	0.535495	0.534864	0.534218	0.533555	0.532876	0.532182	0.531471	0.530745	0.530003	0.529246	0.528473	0.527685
8.05		0.543044	0.543047	0.543035	0.543009	0.542967	0.542911	0.54284	0.542754	0.542654	0.542539	0.542409	0.542265	0.542106	0.541933	0.541746	0.541544	0.541328	0.541098	0.540853	0.540594	0.540321	0.540034	0.539733	0.539418	0.539089	0.538746	0.538389	0.538018	0.537633	0.537235	0.536823	0.536398	0.535958	0.535506	0.535039	0.534559	0.534066	0.53356	0.53304	0.532506	0.53196	0.5314	0.530827	0.530241	0.529642	0.529029	0.528404	0.527766
8.1		0.53918	0.539183	0.539174	0.539154	0.539123	0.539081	0.539027	0.538963	0.538887	0.538801	0.538703	0.538595	0.538475	0.538345	0.538203	0.538051	0.537888	0.537713	0.537528	0.537332	0.537126	0.536908	0.536679	0.53644	0.53619	0.535929	0.535658	0.535376	0.535083	0.534779	0.534465	0.53414	0.533804	0.533458	0.533101	0.532734	0.532356	0.531967	0.531568	0.531159	0.530739	0.530308	0.529867	0.529416	0.528954	0.528482	0.528	0.527507
8.15		0.535237	0.535239	0.535232	0.535218	0.535197	0.535167	0.53513	0.535085	0.535032	0.534971	0.534902	0.534826	0.534742	0.53465	0.53455	0.534443	0.534328	0.534205	0.534074	0.533935	0.533789	0.533635	0.533473	0.533303	0.533126	0.532941	0.532748	0.532547	0.532339	0.532123	0.531899	0.531667	0.531428	0.531181	0.530926	0.530663	0.530393	0.530115	0.529829	0.529535	0.529234	0.528925	0.528609	0.528284	0.527952	0.527612	0.527265	0.526909
8.2		0.531276	0.531277	0.531273	0.531265	0.531251	0.531233	0.531209	0.531181	0.531148	0.53111	0.531067	0.531019	0.530966	0.530908	0.530846	0.530778	0.530706	0.530628	0.530546	0.530458	0.530366	0.530269	0.530166	0.530059	0.529947	0.52983	0.529707	0.52958	0.529448	0.529311	0.529169	0.529021	0.528869	0.528712	0.52855	0.528382	0.52821	0.528032	0.52785	0.527662	0.52747	0.527272	0.52707	0.526862	0.526649	0.526431	0.526208	0.52598
8.25		0.52736	0.527361	0.527359	0.527355	0.527348	0.527339	0.527328	0.527314	0.527298	0.527279	0.527258	0.527234	0.527208	0.52718	0.527149	0.527116	0.52708	0.527042	0.527001	0.526958	0.526913	0.526865	0.526814	0.526761	0.526705	0.526647	0.526587	0.526524	0.526458	0.52639	0.526319	0.526246	0.526171	0.526092	0.526012	0.525928	0.525842	0.525754	0.525663	0.525569	0.525473	0.525374	0.525273	0.525169	0.525062	0.524953	0.524841	0.524727
8.3		0.523552	0.523552	0.523552	0.523551	0.52355	0.523549	0.523547	0.523545	0.523543	0.52354	0.523537	0.523534	0.52353	0.523526	0.523521	0.523516	0.523511	0.523505	0.523499	0.523493	0.523486	0.523479	0.523472	0.523464	0.523456	0.523447	0.523438	0.523429	0.523419	0.523409	0.523398	0.523387	0.523376	0.523365	0.523353	0.52334	0.523327	0.523314	0.523301	0.523287	0.523272	0.523258	0.523242	0.523227	0.523211	0.523195	0.523178	0.523161
8.35		0.519813	0.519953	0.520088	0.520219	0.520345	0.520467	0.520586	0.5207	0.52081	0.520916	0.521018	0.521117	0.521212	0.521303	0.521391	0.521475	0.521556	0.521633	0.521707	0.521778	0.521846	0.521911	0.521973	0.522031	0.522087	0.52214	0.522191	0.522239	0.522284	0.522327	0.522367	0.522405	0.522441	0.522474	0.522505	0.522535	0.522562	0.522587	0.522611	0.522632	0.522652	0.522671	0.522687	0.522702	0.522716	0.522729	0.52274	0.52275
8.4		0.516291	0.516591	0.516882	0.517164	0.517436	0.5177	0.517954	0.5182	0.518437	0.518666	0.518886	0.519098	0.519302	0.519499	0.519688	0.519869	0.520043	0.52021	0.520369	0.520522	0.520668	0.520807	0.52094	0.521067	0.521187	0.521302	0.52141	0.521513	0.52161	0.521702	0.521789	0.521871	0.521948	0.52202	0.522087	0.52215	0.522209	0.522263	0.522314	0.52236	0.522403	0.522443	0.522479	0.522511	0.522541	0.522568	0.522592	0.522613
8.45		0.513075	0.51352	0.51395	0.514367	0.51477	0.51516	0.515537	0.5159	0.516251	0.51659	0.516916	0.51723	0.517532	0.517823	0.518102	0.518371	0.518628	0.518875	0.519111	0.519337	0.519553	0.519759	0.519956	0.520143	0.520321	0.520491	0.520652	0.520804	0.520948	0.521084	0.521213	0.521334	0.521447	0.521554	0.521654	0.521747	0.521834	0.521914	0.521989	0.522058	0.522121	0.52218	0.522233	0.522281	0.522325	0.522365	0.5224	0.522432
8.5		0.51023	0.5108	0.511351	0.511885	0.512401	0.5129	0.513382	0.513847	0.514296	0.51473	0.515147	0.515549	0.515936	0.516309	0.516666	0.51701	0.517339	0.517655	0.517957	0.518247	0.518523	0.518787	0.519039	0.519279	0.519507	0.519724	0.51993	0.520125	0.520309	0.520484	0.520648	0.520803	0.520948	0.521085	0.521213	0.521332	0.521443	0.521546	0.521642	0.52173	0.521811	0.521886	0.521954	0.522016	0.522072	0.522123	0.522168	0.522209
8.55		0.507821	0.508493	0.509143	0.509772	0.51038	0.510969	0.511537	0.512086	0.512616	0.513127	0.513619	0.514094	0.51455	0.514989	0.515411	0.515816	0.516204	0.516577	0.516933	0.517274	0.5176	0.517912	0.518209	0.518492	0.518761	0.519016	0.519259	0.519489	0.519707	0.519912	0.520106	0.520289	0.52046	0.520621	0.520772	0.520912	0.521043	0.521165	0.521278	0.521382	0.521478	0.521566	0.521646	0.521719	0.521786	0.521845	0.521899	0.521947
8.6		0.505912	0.50666	0.507384	0.508085	0.508763	0.509419	0.510052	0.510663	0.511254	0.511823	0.512371	0.5129	0.513408	0.513897	0.514367	0.514818	0.515251	0.515666	0.516063	0.516443	0.516806	0.517153	0.517484	0.517799	0.518099	0.518384	0.518654	0.51891	0.519152	0.519381	0.519598	0.519801	0.519992	0.520171	0.520339	0.520496	0.520642	0.520777	0.520903	0.521019	0.521126	0.521224	0.521313	0.521395	0.521469	0.521535	0.521595	0.521648
8.65		0.504271	0.505081	0.505865	0.506624	0.507358	0.508068	0.508753	0.509416	0.510055	0.510671	0.511265	0.511837	0.512388	0.512917	0.513426	0.513914	0.514383	0.514832	0.515262	0.515674	0.516067	0.516443	0.516801	0.517142	0.517467	0.517775	0.518068	0.518346	0.518608	0.518856	0.51909	0.51931	0.519517	0.519711	0.519893	0.520063	0.520221	0.520367	0.520503	0.520629	0.520745	0.520851	0.520948	0.521036	0.521116	0.521188	0.521253	0.52131
8.7		0.502628	0.503498	0.50434	0.505155	0.505944	0.506706	0.507443	0.508154	0.508841	0.509503	0.510141	0.510755	0.511347	0.511915	0.512462	0.512987	0.51349	0.513972	0.514435	0.514877	0.515299	0.515702	0.516087	0.516454	0.516802	0.517134	0.517448	0.517746	0.518028	0.518295	0.518546	0.518782	0.519005	0.519213	0.519408	0.519591	0.51976	0.519918	0.520064	0.520199	0.520323	0.520437	0.520541	0.520636	0.520722	0.520799	0.520869	0.52093
8.75		0.500993	0.501921	0.502819	0.503688	0.504529	0.505342	0.506128	0.506886	0.507618	0.508324	0.509005	0.50966	0.510291	0.510897	0.51148	0.512039	0.512576	0.513091	0.513584	0.514055	0.514506	0.514936	0.515346	0.515737	0.516109	0.516462	0.516797	0.517115	0.517416	0.5177	0.517968	0.51822	0.518457	0.518679	0.518888	0.519082	0.519263	0.519431	0.519587	0.519731	0.519863	0.519985	0.520096	0.520197	0.520289	0.520371	0.520445	0.520511
8.8		0.499376	0.500359	0.50131	0.502231	0.503122	0.503983	0.504816	0.505619	0.506395	0.507143	0.507863	0.508558	0.509226	0.509868	0.510485	0.511078	0.511647	0.512192	0.512714	0.513214	0.513691	0.514147	0.514581	0.514995	0.515389	0.515763	0.516119	0.516455	0.516774	0.517075	0.517359	0.517626	0.517877	0.518113	0.518333	0.518539	0.518731	0.518909	0.519074	0.519226	0.519367	0.519496	0.519613	0.51972	0.519817	0.519905	0.519983	0.520053
8.85		0.497786	0.498821	0.499822	0.500792	0.50173	0.502637	0.503513	0.50436	0.505176	0.505964	0.506723	0.507454	0.508157	0.508834	0.509484	0.510108	0.510707	0.511281	0.511831	0.512356	0.512859	0.513339	0.513797	0.514232	0.514647	0.515041	0.515415	0.51577	0.516105	0.516422	0.516721	0.517003	0.517267	0.517515	0.517747	0.517964	0.518166	0.518353	0.518527	0.518688	0.518836	0.518971	0.519095	0.519208	0.51931	0.519402	0.519484	0.519558
8.9		0.496232	0.497315	0.498364	0.49938	0.500362	0.501311	0.502229	0.503115	0.50397	0.504794	0.505589	0.506355	0.507091	0.507799	0.50848	0.509134	0.509761	0.510362	0.510937	0.511488	0.512014	0.512517	0.512996	0.513452	0.513887	0.514299	0.514691	0.515062	0.515413	0.515745	0.516058	0.516353	0.51663	0.516889	0.517132	0.517359	0.517571	0.517767	0.517949	0.518117	0.518272	0.518414	0.518544	0.518662	0.518769	0.518865	0.518951	0.519028
8.95		0.494724	0.495852	0.496944	0.498002	0.499025	0.500014	0.500969	0.501892	0.502783	0.503641	0.504469	0.505266	0.506033	0.506771	0.50748	0.50816	0.508813	0.509439	0.510039	0.510612	0.51116	0.511684	0.512183	0.512658	0.51311	0.51354	0.513948	0.514335	0.5147	0.515046	0.515372	0.515679	0.515967	0.516238	0.516491	0.516727	0.516947	0.517152	0.517341	0.517516	0.517678	0.517826	0.517961	0.518084	0.518195	0.518295	0.518385	0.518465
9		0.49327	0.494439	0.495572	0.496667	0.497727	0.498752	0.499742	0.500698	0.501621	0.502511	0.503368	0.504194	0.504989	0.505753	0.506488	0.507193	0.50787	0.508519	0.50914	0.509734	0.510302	0.510844	0.511361	0.511854	0.512322	0.512768	0.51319	0.513591	0.51397	0.514328	0.514666	0.514984	0.515282	0.515563	0.515825	0.51607	0.516298	0.51651	0.516706	0.516888	0.517055	0.517208	0.517348	0.517475	0.517591	0.517695	0.517788	0.517871
9.05		0.491882	0.493087	0.494255	0.495384	0.496477	0.497534	0.498555	0.49954	0.500492	0.501409	0.502293	0.503145	0.503965	0.504753	0.50551	0.506237	0.506935	0.507604	0.508244	0.508857	0.509442	0.510001	0.510535	0.511042	0.511526	0.511985	0.512421	0.512834	0.513224	0.513594	0.513942	0.51427	0.514578	0.514867	0.515137	0.51539	0.515625	0.515843	0.516046	0.516233	0.516405	0.516563	0.516708	0.516839	0.516958	0.517065	0.517161	0.517247
9.1		0.490567	0.491804	0.493002	0.494161	0.495283	0.496367	0.497414	0.498426	0.499402	0.500343	0.501251	0.502124	0.502965	0.503774	0.504551	0.505298	0.506013	0.5067	0.507357	0.507985	0.508586	0.50916	0.509707	0.510228	0.510724	0.511195	0.511642	0.512066	0.512467	0.512846	0.513203	0.51354	0.513856	0.514152	0.51443	0.514689	0.51493	0.515155	0.515362	0.515554	0.515731	0.515893	0.516041	0.516176	0.516298	0.516408	0.516507	0.516594
9.15		0.489336	0.490599	0.491822	0.493006	0.494151	0.495259	0.496328	0.497361	0.498358	0.49932	0.500246	0.501139	0.501998	0.502823	0.503617	0.504379	0.50511	0.505811	0.506482	0.507124	0.507738	0.508323	0.508882	0.509414	0.509921	0.510402	0.510859	0.511291	0.511701	0.512088	0.512453	0.512796	0.513119	0.513422	0.513705	0.51397	0.514216	0.514445	0.514658	0.514854	0.515034	0.5152	0.515351	0.515489	0.515613	0.515726	0.515826	0.515916
9.2		0.488197	0.489481	0.490725	0.491928	0.493092	0.494217	0.495304	0.496354	0.497368	0.498345	0.499286	0.500193	0.501066	0.501906	0.502713	0.503487	0.50423	0.504942	0.505624	0.506277	0.506901	0.507496	0.508064	0.508605	0.509119	0.509609	0.510073	0.510513	0.510929	0.511322	0.511693	0.512042	0.51237	0.512678	0.512966	0.513235	0.513485	0.513718	0.513934	0.514133	0.514317	0.514485	0.514639	0.514778	0.514905	0.515019	0.515122	0.515213
9.25		0.487161	0.48846	0.489717	0.490934	0.492112	0.49325	0.49435	0.495412	0.496437	0.497425	0.498378	0.499295	0.500178	0.501027	0.501843	0.502626	0.503378	0.504098	0.504788	0.505448	0.506079	0.506681	0.507256	0.507803	0.508323	0.508818	0.509288	0.509733	0.510154	0.510551	0.510926	0.51128	0.511611	0.511923	0.512214	0.512486	0.51274	0.512975	0.513193	0.513395	0.51358	0.51375	0.513906	0.514047	0.514176	0.514291	0.514395	0.514487
9.3		0.486236	0.487543	0.488809	0.490034	0.491219	0.492365	0.493472	0.494541	0.495572	0.496567	0.497526	0.498449	0.499338	0.500192	0.501014	0.501802	0.502559	0.503284	0.503978	0.504642	0.505277	0.505883	0.506462	0.507012	0.507536	0.508034	0.508507	0.508955	0.509378	0.509779	0.510156	0.510512	0.510846	0.511159	0.511452	0.511726	0.511981	0.512218	0.512438	0.512641	0.512827	0.512999	0.513155	0.513297	0.513426	0.513543	0.513647	0.51374
9.35		0.485445	0.486737	0.487987	0.489198	0.490369	0.4915	0.492594	0.49365	0.49467	0.495652	0.4966	0.497512	0.49839	0.499235	0.500046	0.500825	0.501573	0.502289	0.502975	0.503631	0.504259	0.504858	0.505429	0.505973	0.506491	0.506983	0.50745	0.507892	0.508311	0.508706	0.509079	0.509431	0.509761	0.51007	0.51036	0.510631	0.510883	0.511117	0.511334	0.511534	0.511719	0.511888	0.512043	0.512183	0.512311	0.512426	0.512528	0.51262
9.4		0.484807	0.486044	0.487242	0.488401	0.489522	0.490606	0.491653	0.492664	0.49364	0.494581	0.495488	0.496362	0.497203	0.498011	0.498788	0.499534	0.50025	0.500936	0.501593	0.502222	0.502822	0.503396	0.503943	0.504464	0.50496	0.505431	0.505878	0.506301	0.506702	0.507081	0.507438	0.507775	0.508091	0.508387	0.508664	0.508924	0.509165	0.509389	0.509597	0.509789	0.509965	0.510127	0.510276	0.51041	0.510532	0.510642	0.510741	0.510829
9.45		0.48433	0.485476	0.486586	0.48766	0.488699	0.489703	0.490674	0.491611	0.492515	0.493388	0.494228	0.495038	0.495817	0.496566	0.497286	0.497978	0.498641	0.499277	0.499886	0.500468	0.501025	0.501556	0.502063	0.502546	0.503005	0.503442	0.503856	0.504249	0.50462	0.504971	0.505302	0.505614	0.505907	0.506182	0.506439	0.506679	0.506902	0.50711	0.507303	0.507481	0.507644	0.507794	0.507932	0.508057	0.50817	0.508272	0.508363	0.508444
9.5		0.484019	0.485042	0.486033	0.486992	0.487919	0.488816	0.489683	0.490519	0.491327	0.492105	0.492856	0.493578	0.494274	0.494943	0.495586	0.496203	0.496795	0.497362	0.497906	0.498426	0.498923	0.499397	0.49985	0.500281	0.500691	0.501081	0.50145	0.501801	0.502133	0.502446	0.502741	0.50302	0.503281	0.503526	0.503756	0.50397	0.50417	0.504355	0.504527	0.504686	0.504832	0.504966	0.505089	0.5052	0.505301	0.505392	0.505474	0.505546
9.55		0.483882	0.484753	0.485597	0.486414	0.487203	0.487967	0.488705	0.489417	0.490105	0.490768	0.491407	0.492022	0.492615	0.493184	0.493732	0.494257	0.494761	0.495245	0.495708	0.49615	0.496573	0.496978	0.497363	0.49773	0.498079	0.498411	0.498726	0.499024	0.499307	0.499574	0.499825	0.500062	0.500285	0.500494	0.500689	0.500872	0.501042	0.5012	0.501346	0.501481	0.501606	0.50172	0.501824	0.501919	0.502005	0.502083	0.502152	0.502214
9.6		0.483925	0.484619	0.485291	0.485942	0.486571	0.487179	0.487767	0.488334	0.488882	0.48941	0.489919	0.490409	0.490881	0.491334	0.49177	0.492189	0.49259	0.492975	0.493344	0.493697	0.494034	0.494356	0.494662	0.494955	0.495233	0.495497	0.495748	0.495986	0.496211	0.496423	0.496624	0.496812	0.49699	0.497156	0.497312	0.497457	0.497593	0.497718	0.497835	0.497943	0.498042	0.498133	0.498216	0.498291	0.49836	0.498422	0.498477	0.498526
9.65		0.484807	0.485271	0.48572	0.486155	0.486576	0.486983	0.487376	0.487756	0.488122	0.488475	0.488816	0.489144	0.489459	0.489763	0.490054	0.490334	0.490603	0.49086	0.491107	0.491343	0.491568	0.491784	0.491989	0.492184	0.492371	0.492547	0.492715	0.492874	0.493025	0.493167	0.493301	0.493427	0.493546	0.493657	0.493761	0.493858	0.493949	0.494033	0.494111	0.494183	0.494249	0.49431	0.494366	0.494416	0.494462	0.494503	0.49454	0.494573
9.7		0.487076	0.487236	0.487391	0.487541	0.487686	0.487826	0.487962	0.488093	0.488219	0.488341	0.488458	0.488571	0.48868	0.488785	0.488885	0.488982	0.489075	0.489163	0.489248	0.48933	0.489407	0.489482	0.489553	0.48962	0.489684	0.489745	0.489803	0.489858	0.48991	0.489959	0.490005	0.490048	0.490089	0.490128	0.490164	0.490197	0.490228	0.490257	0.490284	0.490309	0.490332	0.490353	0.490372	0.49039	0.490405	0.49042	0.490432	0.490444
9.75		0.490427	0.490427	0.490426	0.490422	0.490416	0.490408	0.490398	0.490386	0.490371	0.490355	0.490336	0.490315	0.490292	0.490267	0.49024	0.490211	0.490179	0.490145	0.490109	0.490071	0.490031	0.489989	0.489944	0.489897	0.489848	0.489797	0.489743	0.489687	0.48963	0.489569	0.489507	0.489442	0.489375	0.489306	0.489235	0.489161	0.489086	0.489007	0.488927	0.488844	0.488759	0.488672	0.488583	0.488491	0.488397	0.4883	0.488202	0.488101
9.8		0.4947	0.494701	0.494696	0.494684	0.494666	0.49464	0.494608	0.494569	0.494524	0.494472	0.494413	0.494348	0.494275	0.494197	0.494111	0.494019	0.49392	0.493815	0.493702	0.493584	0.493458	0.493326	0.493187	0.493042	0.49289	0.492731	0.492566	0.492394	0.492215	0.49203	0.491838	0.49164	0.491435	0.491223	0.491005	0.49078	0.490549	0.490311	0.490066	0.489815	0.489557	0.489293	0.489022	0.488744	0.48846	0.488169	0.487872	0.487568
9.85		0.499862	0.499865	0.499855	0.499834	0.499799	0.499753	0.499695	0.499624	0.499542	0.499447	0.49934	0.499222	0.499091	0.498949	0.498795	0.498629	0.498451	0.498261	0.49806	0.497847	0.497623	0.497387	0.497139	0.49688	0.496609	0.496327	0.496034	0.495729	0.495413	0.495085	0.494747	0.494397	0.494036	0.493664	0.49328	0.492886	0.492481	0.492064	0.491637	0.491199	0.490749	0.49029	0.489819	0.489337	0.488845	0.488342	0.487828	0.487304
9.9		0.505766	0.50577	0.505755	0.505722	0.50567	0.505599	0.50551	0.505402	0.505277	0.505133	0.504971	0.504792	0.504594	0.504379	0.504146	0.503896	0.503629	0.503344	0.503042	0.502722	0.502386	0.502033	0.501663	0.501277	0.500873	0.500454	0.500018	0.499566	0.499097	0.498613	0.498112	0.497596	0.497064	0.496516	0.495953	0.495374	0.49478	0.49417	0.493546	0.492906	0.492252	0.491583	0.490898	0.4902	0.489486	0.488759	0.488017	0.48726
9.95		0.512262	0.512268	0.512247	0.512201	0.512128	0.51203	0.511906	0.511758	0.511584	0.511385	0.511162	0.510914	0.510642	0.510346	0.510026	0.509683	0.509316	0.508925	0.508512	0.508076	0.507617	0.507136	0.506633	0.506107	0.50556	0.504991	0.504401	0.503789	0.503156	0.502503	0.501829	0.501134	0.500419	0.499684	0.49893	0.498155	0.497361	0.496548	0.495716	0.494865	0.493996	0.493108	0.492202	0.491277	0.490335	0.489375	0.488398	0.487404
10		0.519203	0.51921	0.519183	0.519122	0.519028	0.518899	0.518738	0.518544	0.518318	0.518059	0.517769	0.517447	0.517095	0.516711	0.516297	0.515853	0.515379	0.514876	0.514344	0.513783	0.513193	0.512575	0.51193	0.511257	0.510556	0.509829	0.509076	0.508296	0.507491	0.50666	0.505804	0.504923	0.504017	0.503088	0.502134	0.501157	0.500157	0.499134	0.498089	0.497021	0.495931	0.49482	0.493688	0.492534	0.49136	0.490166	0.488952	0.487719
10.05		0.52644	0.526449	0.526415	0.526339	0.526221	0.526061	0.525859	0.525618	0.525336	0.525014	0.524653	0.524254	0.523816	0.52334	0.522828	0.522278	0.521693	0.521071	0.520414	0.519723	0.518997	0.518237	0.517444	0.516618	0.51576	0.51487	0.513948	0.512996	0.512013	0.511	0.509958	0.508887	0.507787	0.506659	0.505504	0.504322	0.503113	0.501878	0.500618	0.499333	0.498023	0.496688	0.495331	0.49395	0.492546	0.491121	0.489673	0.488205
10.1		0.533825	0.533836	0.533796	0.533703	0.533561	0.533368	0.533125	0.532834	0.532495	0.532108	0.531675	0.531196	0.530671	0.530102	0.529488	0.528831	0.528132	0.52739	0.526607	0.525783	0.524919	0.524016	0.523073	0.522093	0.521076	0.520021	0.518931	0.517805	0.516644	0.51545	0.514221	0.512961	0.511668	0.510343	0.508988	0.507603	0.506188	0.504745	0.503273	0.501774	0.500248	0.498696	0.497119	0.495517	0.49389	0.492241	0.490568	0.488874
10.15		0.541211	0.541224	0.541176	0.541068	0.5409	0.540675	0.540391	0.540051	0.539655	0.539204	0.538699	0.53814	0.537529	0.536866	0.536153	0.535389	0.534577	0.533716	0.532809	0.531854	0.530854	0.52981	0.528721	0.527589	0.526416	0.5252	0.523945	0.52265	0.521316	0.519944	0.518535	0.51709	0.51561	0.514095	0.512547	0.510966	0.509353	0.507708	0.506034	0.504331	0.502599	0.500839	0.499053	0.497241	0.495403	0.493542	0.491657	0.48975
10.2		0.548448	0.548463	0.548408	0.548285	0.548094	0.547836	0.547513	0.547126	0.546675	0.546162	0.545587	0.544953	0.544259	0.543507	0.542697	0.541832	0.540912	0.539938	0.538911	0.537832	0.536703	0.535524	0.534296	0.53302	0.531698	0.530331	0.528919	0.527464	0.525966	0.524427	0.522848	0.521229	0.519573	0.517879	0.51615	0.514385	0.512587	0.510756	0.508893	0.506999	0.505075	0.503123	0.501143	0.499137	0.497105	0.495049	0.49297	0.490868
10.25		0.555388	0.555405	0.555344	0.555207	0.554994	0.554707	0.554348	0.553917	0.553415	0.552845	0.552207	0.551502	0.550732	0.549898	0.549	0.548042	0.547023	0.545945	0.544809	0.543616	0.542368	0.541066	0.53971	0.538304	0.536846	0.53534	0.533785	0.532184	0.530538	0.528847	0.527113	0.525338	0.523522	0.521667	0.519773	0.517843	0.515878	0.513878	0.511845	0.509781	0.507686	0.505561	0.503408	0.501229	0.499024	0.496795	0.494542	0.492268
10.3		0.562008	0.561855	0.561628	0.561327	0.560955	0.560513	0.560001	0.559421	0.558774	0.55806	0.557282	0.556441	0.555537	0.554571	0.553546	0.552461	0.551318	0.550119	0.548864	0.547555	0.546192	0.544777	0.543312	0.541796	0.540232	0.53862	0.536962	0.535258	0.533511	0.531721	0.529889	0.528016	0.526104	0.524153	0.522165	0.520142	0.518083	0.515991	0.513866	0.51171	0.509523	0.507308	0.505064	0.502794	0.500498	0.498178	0.495834	0.493468
10.35		0.568029	0.567714	0.56733	0.566877	0.566356	0.565769	0.565116	0.564399	0.563618	0.562776	0.561872	0.560907	0.559884	0.558803	0.557664	0.556469	0.55522	0.553916	0.55256	0.551152	0.549693	0.548185	0.546627	0.545023	0.543371	0.541674	0.539933	0.538148	0.536321	0.534452	0.532543	0.530595	0.528609	0.526585	0.524526	0.522431	0.520303	0.518141	0.515948	0.513724	0.51147	0.509187	0.506877	0.50454	0.502177	0.49979	0.497379	0.494946
10.4		0.573283	0.572843	0.572337	0.571765	0.571129	0.570429	0.569667	0.568844	0.56796	0.567016	0.566014	0.564954	0.563837	0.562665	0.561438	0.560158	0.558824	0.557439	0.556003	0.554518	0.552983	0.551401	0.549771	0.548096	0.546376	0.544611	0.542804	0.540955	0.539065	0.537134	0.535165	0.533157	0.531112	0.529031	0.526915	0.524764	0.52258	0.520364	0.518117	0.515839	0.513532	0.511196	0.508833	0.506444	0.504029	0.501589	0.499126	0.496641
10.45		0.577619	0.577093	0.576503	0.575849	0.575133	0.574356	0.573518	0.57262	0.571664	0.57065	0.56958	0.568453	0.567272	0.566037	0.564748	0.563407	0.562015	0.560573	0.559082	0.557542	0.555954	0.55432	0.55264	0.550915	0.549146	0.547335	0.545481	0.543587	0.541652	0.539678	0.537666	0.535616	0.53353	0.531408	0.529252	0.527062	0.524839	0.522585	0.520299	0.517984	0.515639	0.513266	0.510866	0.50844	0.505989	0.503513	0.501013	0.498491
10.5		0.580889	0.580317	0.579682	0.578984	0.578226	0.577407	0.576529	0.575592	0.574598	0.573547	0.57244	0.571278	0.570062	0.568793	0.567471	0.566099	0.564675	0.563203	0.561681	0.560112	0.558496	0.556834	0.555127	0.553375	0.551581	0.549744	0.547866	0.545947	0.543988	0.541991	0.539955	0.537883	0.535775	0.533631	0.531453	0.529242	0.526998	0.524723	0.522417	0.520081	0.517716	0.515324	0.512904	0.510458	0.507987	0.505491	0.502972	0.50043
10.55		0.582942	0.582367	0.581728	0.581028	0.580266	0.579445	0.578564	0.577624	0.576627	0.575573	0.574463	0.573299	0.57208	0.570809	0.569485	0.56811	0.566684	0.565209	0.563686	0.562114	0.560496	0.558832	0.557123	0.55537	0.553573	0.551735	0.549855	0.547934	0.545973	0.543974	0.541937	0.539863	0.537753	0.535608	0.533429	0.531216	0.528971	0.526694	0.524386	0.522049	0.519683	0.517289	0.514868	0.51242	0.509947	0.50745	0.50493	0.502386
10.6		0.583629	0.583095	0.582497	0.581835	0.581112	0.580328	0.579483	0.578579	0.577616	0.576596	0.575519	0.574386	0.573199	0.571958	0.570664	0.569318	0.567921	0.566474	0.564977	0.563432	0.56184	0.560201	0.558517	0.556787	0.555015	0.553199	0.551341	0.549443	0.547504	0.545527	0.543511	0.541457	0.539368	0.537243	0.535083	0.53289	0.530664	0.528406	0.526117	0.523799	0.521451	0.519075	0.516672	0.514243	0.511788	0.509309	0.506807	0.504282
10.65		0.582739	0.582294	0.581783	0.581206	0.580565	0.579861	0.579095	0.578268	0.57738	0.576432	0.575427	0.574364	0.573244	0.572069	0.570839	0.569556	0.56822	0.566833	0.565395	0.563907	0.562371	0.560787	0.559156	0.557479	0.555758	0.553992	0.552184	0.550334	0.548442	0.546511	0.544541	0.542533	0.540487	0.538406	0.536289	0.534138	0.531954	0.529738	0.527491	0.525213	0.522906	0.52057	0.518208	0.515818	0.513404	0.510964	0.508502	0.506016
10.7		0.580278	0.579968	0.579588	0.57914	0.578625	0.578043	0.577396	0.576684	0.575909	0.575072	0.574174	0.573216	0.572199	0.571123	0.569991	0.568803	0.56756	0.566263	0.564913	0.563512	0.56206	0.560558	0.559008	0.55741	0.555766	0.554077	0.552343	0.550565	0.548746	0.546885	0.544984	0.543043	0.541065	0.53905	0.536998	0.534912	0.532792	0.530639	0.528454	0.526238	0.523993	0.521719	0.519417	0.517089	0.514735	0.512357	0.509956	0.507532
10.75		0.576421	0.576286	0.576077	0.575795	0.575442	0.575018	0.574524	0.573963	0.573334	0.572639	0.571879	0.571056	0.570171	0.569224	0.568217	0.56715	0.566027	0.564846	0.56361	0.562319	0.560975	0.55958	0.558133	0.556637	0.555091	0.553499	0.55186	0.550176	0.548448	0.546678	0.544865	0.543012	0.54112	0.53919	0.537222	0.535219	0.533181	0.531109	0.529005	0.52687	0.524704	0.52251	0.520288	0.518039	0.515764	0.513466	0.511144	0.5088
10.8		0.571385	0.571402	0.571342	0.571208	0.571	0.57072	0.570369	0.569948	0.569458	0.568901	0.568277	0.567588	0.566836	0.56602	0.565144	0.564207	0.56321	0.562156	0.561046	0.55988	0.55866	0.557386	0.556061	0.554685	0.55326	0.551787	0.550266	0.5487	0.547089	0.545435	0.543739	0.542001	0.540224	0.538409	0.536556	0.534666	0.532742	0.530784	0.528794	0.526772	0.52472	0.522639	0.520531	0.518396	0.516236	0.514051	0.511844	0.509615
10.85		0.565435	0.565449	0.565396	0.565277	0.565092	0.564843	0.56453	0.564155	0.563718	0.563221	0.562665	0.56205	0.561378	0.560649	0.559865	0.559027	0.558135	0.557192	0.556196	0.555151	0.554056	0.552913	0.551723	0.550486	0.549204	0.547878	0.546509	0.545098	0.543645	0.542152	0.54062	0.53905	0.537443	0.5358	0.534121	0.532409	0.530663	0.528885	0.527076	0.525238	0.52337	0.521474	0.519551	0.517602	0.515628	0.51363	0.511609	0.509566
10.9		0.558629	0.558642	0.558596	0.558492	0.558332	0.558115	0.557843	0.557516	0.557136	0.556702	0.556217	0.55568	0.555093	0.554457	0.553771	0.553038	0.552257	0.55143	0.550558	0.54964	0.548679	0.547675	0.546628	0.54554	0.544412	0.543243	0.542036	0.54079	0.539507	0.538187	0.536832	0.535442	0.534017	0.53256	0.531069	0.529548	0.527995	0.526412	0.5248	0.52316	0.521492	0.519797	0.518076	0.516331	0.51456	0.512767	0.51095	0.509112
10.95		0.551141	0.551151	0.551113	0.551025	0.550889	0.550705	0.550474	0.550197	0.549874	0.549506	0.549093	0.548636	0.548136	0.547593	0.547009	0.546383	0.545716	0.545009	0.544262	0.543477	0.542653	0.541792	0.540894	0.539959	0.538989	0.537983	0.536943	0.535869	0.534762	0.533622	0.532451	0.531247	0.530014	0.52875	0.527456	0.526134	0.524784	0.523406	0.522001	0.520569	0.519112	0.51763	0.516123	0.514593	0.51304	0.511463	0.509865	0.508246
11		0.543139	0.543148	0.543116	0.543044	0.542932	0.542781	0.542591	0.542362	0.542096	0.541792	0.541451	0.541074	0.54066	0.540211	0.539726	0.539207	0.538654	0.538066	0.537445	0.536792	0.536105	0.535387	0.534637	0.533856	0.533045	0.532203	0.531332	0.530431	0.529501	0.528543	0.527557	0.526544	0.525503	0.524436	0.523343	0.522225	0.521081	0.519912	0.518719	0.517502	0.516262	0.514999	0.513714	0.512406	0.511077	0.509727	0.508356	0.506965
11.05		0.534796	0.534803	0.534778	0.534721	0.534632	0.534512	0.534361	0.534179	0.533967	0.533725	0.533453	0.533152	0.532822	0.532463	0.532075	0.531659	0.531215	0.530744	0.530245	0.529719	0.529167	0.528588	0.527983	0.527352	0.526696	0.526015	0.525309	0.524578	0.523823	0.523044	0.522241	0.521416	0.520567	0.519695	0.518801	0.517885	0.516947	0.515988	0.515007	0.514005	0.512983	0.511941	0.510879	0.509797	0.508695	0.507575	0.506436	0.505278
11.1		0.526282	0.526287	0.526268	0.526224	0.526157	0.526066	0.525952	0.525814	0.525652	0.525468	0.525261	0.525031	0.524779	0.524504	0.524207	0.523889	0.523548	0.523186	0.522803	0.522398	0.521972	0.521526	0.521059	0.520571	0.520063	0.519535	0.518987	0.518419	0.517832	0.517225	0.516599	0.515955	0.515291	0.514608	0.513908	0.513189	0.512451	0.511696	0.510924	0.510133	0.509326	0.508501	0.507659	0.5068	0.505925	0.505033	0.504125	0.503201
11.15		0.517767	0.517771	0.517757	0.517726	0.517678	0.517614	0.517532	0.517433	0.517318	0.517186	0.517038	0.516873	0.516691	0.516494	0.51628	0.51605	0.515804	0.515543	0.515265	0.514972	0.514663	0.514339	0.513999	0.513644	0.513274	0.512888	0.512488	0.512072	0.511642	0.511197	0.510737	0.510262	0.509774	0.50927	0.508752	0.508221	0.507675	0.507114	0.50654	0.505953	0.505351	0.504736	0.504107	0.503464	0.502809	0.50214	0.501457	0.500762
11.2		0.509423	0.509425	0.509417	0.509397	0.509366	0.509324	0.509271	0.509207	0.509131	0.509045	0.508949	0.508841	0.508722	0.508593	0.508453	0.508302	0.50814	0.507968	0.507785	0.507592	0.507388	0.507173	0.506948	0.506712	0.506466	0.50621	0.505943	0.505666	0.505379	0.505081	0.504773	0.504455	0.504127	0.503788	0.50344	0.503081	0.502713	0.502334	0.501946	0.501547	0.501139	0.50072	0.500292	0.499854	0.499406	0.498949	0.498482	0.498005
11.25		0.501421	0.501422	0.501417	0.501406	0.50139	0.501367	0.501338	0.501303	0.501262	0.501215	0.501162	0.501103	0.501038	0.500967	0.50089	0.500807	0.500718	0.500623	0.500521	0.500414	0.500301	0.500182	0.500057	0.499926	0.499789	0.499646	0.499497	0.499342	0.499181	0.499014	0.498841	0.498662	0.498478	0.498287	0.49809	0.497887	0.497679	0.497464	0.497244	0.497017	0.496785	0.496546	0.496302	0.496052	0.495795	0.495533	0.495265	0.494991
11.3		0.493931	0.493931	0.493929	0.493926	0.493921	0.493913	0.493904	0.493893	0.49388	0.493865	0.493847	0.493828	0.493807	0.493784	0.493759	0.493732	0.493703	0.493672	0.493639	0.493605	0.493568	0.493529	0.493488	0.493445	0.4934	0.493353	0.493304	0.493252	0.493199	0.493144	0.493087	0.493028	0.492966	0.492903	0.492837	0.49277	0.4927	0.492629	0.492555	0.492479	0.492401	0.492321	0.492239	0.492155	0.492069	0.49198	0.49189	0.491797
11.35		0.487032	0.48716	0.487284	0.487404	0.487521	0.487633	0.487742	0.487847	0.487948	0.488046	0.48814	0.488231	0.488318	0.488402	0.488482	0.48856	0.488634	0.488705	0.488773	0.488839	0.488901	0.48896	0.489017	0.489071	0.489123	0.489172	0.489218	0.489262	0.489304	0.489343	0.48938	0.489415	0.489448	0.489478	0.489507	0.489534	0.489559	0.489582	0.489604	0.489624	0.489642	0.489659	0.489674	0.489688	0.489701	0.489712	0.489723	0.489732
11.4		0.480894	0.48128	0.481653	0.482014	0.482364	0.482702	0.483028	0.483343	0.483648	0.483941	0.484224	0.484496	0.484758	0.485011	0.485253	0.485485	0.485708	0.485922	0.486127	0.486323	0.48651	0.486689	0.48686	0.487022	0.487177	0.487324	0.487463	0.487595	0.48772	0.487838	0.487949	0.488054	0.488153	0.488245	0.488332	0.488412	0.488488	0.488558	0.488622	0.488682	0.488737	0.488788	0.488834	0.488876	0.488914	0.488948	0.488979	0.489006
11.45		0.47583	0.476406	0.476963	0.477502	0.478024	0.478528	0.479016	0.479486	0.479941	0.480379	0.480801	0.481207	0.481598	0.481975	0.482336	0.482684	0.483017	0.483336	0.483642	0.483934	0.484214	0.48448	0.484735	0.484977	0.485208	0.485427	0.485635	0.485833	0.486019	0.486195	0.486362	0.486518	0.486665	0.486803	0.486932	0.487053	0.487165	0.487269	0.487366	0.487455	0.487538	0.487613	0.487682	0.487745	0.487801	0.487853	0.487898	0.487939
11.5		0.472015	0.472707	0.473378	0.474026	0.474654	0.47526	0.475846	0.476412	0.476959	0.477485	0.477993	0.478482	0.478953	0.479405	0.47984	0.480257	0.480658	0.481042	0.48141	0.481761	0.482098	0.482419	0.482725	0.483016	0.483294	0.483557	0.483808	0.484045	0.484269	0.484481	0.484681	0.484869	0.485046	0.485212	0.485367	0.485512	0.485647	0.485773	0.485889	0.485996	0.486095	0.486186	0.486269	0.486344	0.486413	0.486474	0.486529	0.486578
11.55		0.469624	0.470354	0.47106	0.471744	0.472405	0.473044	0.473662	0.474258	0.474834	0.475389	0.475924	0.476439	0.476935	0.477412	0.47787	0.47831	0.478733	0.479137	0.479525	0.479895	0.48025	0.480588	0.48091	0.481218	0.48151	0.481788	0.482052	0.482302	0.482538	0.482761	0.482972	0.48317	0.483357	0.483532	0.483695	0.483848	0.48399	0.484123	0.484245	0.484358	0.484463	0.484558	0.484646	0.484725	0.484797	0.484862	0.48492	0.484972
11.6		0.468833	0.469514	0.470174	0.470812	0.47143	0.472027	0.472604	0.473161	0.473699	0.474217	0.474717	0.475198	0.475661	0.476107	0.476535	0.476946	0.47734	0.477718	0.47808	0.478426	0.478757	0.479073	0.479374	0.479661	0.479934	0.480194	0.48044	0.480673	0.480894	0.481103	0.481299	0.481485	0.481659	0.481822	0.481975	0.482118	0.482251	0.482374	0.482489	0.482594	0.482692	0.482781	0.482862	0.482937	0.483004	0.483064	0.483119	0.483167
11.65		0.46961	0.470161	0.470695	0.471212	0.471712	0.472195	0.472661	0.473112	0.473547	0.473967	0.474371	0.474761	0.475135	0.475496	0.475842	0.476175	0.476494	0.476799	0.477092	0.477372	0.47764	0.477896	0.47814	0.478372	0.478593	0.478803	0.479002	0.479191	0.47937	0.479538	0.479698	0.479848	0.479988	0.480121	0.480244	0.48036	0.480467	0.480567	0.48066	0.480745	0.480824	0.480896	0.480962	0.481022	0.481077	0.481126	0.48117	0.481209
11.7		0.47171	0.472063	0.472405	0.472735	0.473055	0.473365	0.473664	0.473953	0.474231	0.4745	0.474759	0.475008	0.475248	0.475479	0.475701	0.475914	0.476118	0.476314	0.476502	0.476681	0.476853	0.477016	0.477172	0.477321	0.477463	0.477597	0.477725	0.477846	0.47796	0.478068	0.47817	0.478266	0.478356	0.478441	0.47852	0.478594	0.478663	0.478727	0.478786	0.478841	0.478892	0.478938	0.47898	0.479019	0.479054	0.479085	0.479113	0.479138
11.75		0.474984	0.475079	0.475172	0.475262	0.475348	0.475432	0.475513	0.475592	0.475667	0.47574	0.47581	0.475878	0.475943	0.476005	0.476065	0.476123	0.476179	0.476232	0.476282	0.476331	0.476378	0.476422	0.476464	0.476505	0.476543	0.476579	0.476614	0.476647	0.476678	0.476707	0.476735	0.476761	0.476785	0.476808	0.47683	0.47685	0.476868	0.476886	0.476902	0.476917	0.47693	0.476943	0.476954	0.476965	0.476974	0.476983	0.47699	0.476997
11.8		0.479131	0.479132	0.47913	0.479126	0.47912	0.479112	0.479102	0.479089	0.479075	0.479058	0.479039	0.479017	0.478994	0.478968	0.47894	0.47891	0.478878	0.478844	0.478807	0.478768	0.478727	0.478683	0.478638	0.47859	0.47854	0.478487	0.478432	0.478375	0.478316	0.478255	0.478191	0.478125	0.478057	0.477986	0.477913	0.477838	0.47776	0.477681	0.477598	0.477514	0.477427	0.477338	0.477247	0.477153	0.477057	0.476958	0.476857	0.476754
11.85		0.484059	0.48406	0.484056	0.484045	0.484029	0.484006	0.483977	0.483943	0.483903	0.483856	0.483804	0.483746	0.483682	0.483612	0.483535	0.483453	0.483365	0.483272	0.483172	0.483066	0.482954	0.482837	0.482713	0.482584	0.482448	0.482307	0.482159	0.482006	0.481847	0.481682	0.481511	0.481334	0.481151	0.480962	0.480767	0.480567	0.48036	0.480147	0.479929	0.479704	0.479474	0.479238	0.478996	0.478748	0.478494	0.478234	0.477968	0.477696
11.9		0.489694	0.489696	0.489688	0.48967	0.48964	0.489601	0.489551	0.489491	0.489421	0.48934	0.489249	0.489148	0.489036	0.488914	0.488782	0.48864	0.488488	0.488326	0.488154	0.487971	0.487779	0.487577	0.487364	0.487142	0.48691	0.486667	0.486415	0.486153	0.485882	0.4856	0.485309	0.485008	0.484697	0.484376	0.484046	0.483706	0.483356	0.482997	0.482628	0.48225	0.481862	0.481464	0.481057	0.480641	0.480215	0.479779	0.479335	0.47888
11.95		0.495895	0.495898	0.495886	0.495858	0.495815	0.495756	0.495682	0.495593	0.495488	0.495369	0.495234	0.495084	0.494919	0.49474	0.494545	0.494336	0.494112	0.493874	0.493621	0.493353	0.493071	0.492775	0.492464	0.49214	0.491801	0.491448	0.491081	0.4907	0.490305	0.489896	0.489474	0.489038	0.488588	0.488125	0.487648	0.487158	0.486655	0.486138	0.485608	0.485065	0.484509	0.48394	0.483357	0.482762	0.482155	0.481534	0.480901	0.480255
12		0.50252	0.502525	0.502508	0.50247	0.502411	0.502331	0.50223	0.502109	0.501966	0.501804	0.501621	0.501418	0.501195	0.500952	0.50069	0.500407	0.500105	0.499784	0.499444	0.499084	0.498705	0.498308	0.497892	0.497457	0.497003	0.496532	0.496042	0.495534	0.495008	0.494464	0.493903	0.493324	0.492727	0.492114	0.491483	0.490835	0.49017	0.489488	0.48879	0.488075	0.487344	0.486596	0.485833	0.485053	0.484258	0.483446	0.48262	0.481777
12.05		0.509428	0.509434	0.509412	0.509364	0.509288	0.509185	0.509055	0.508899	0.508717	0.508509	0.508274	0.508015	0.50773	0.507419	0.507084	0.506724	0.50634	0.505931	0.505498	0.505041	0.504561	0.504057	0.503529	0.502979	0.502406	0.50181	0.501192	0.500552	0.49989	0.499206	0.4985	0.497773	0.497025	0.496256	0.495467	0.494656	0.493826	0.492976	0.492105	0.491215	0.490306	0.489377	0.48843	0.487464	0.486479	0.485476	0.484454	0.483415
12.1		0.516478	0.516485	0.516458	0.516398	0.516304	0.516177	0.516018	0.515826	0.515602	0.515346	0.515059	0.51474	0.514391	0.514011	0.513601	0.51316	0.512691	0.512192	0.511664	0.511107	0.510522	0.509909	0.509268	0.5086	0.507904	0.507182	0.506433	0.505659	0.504858	0.504032	0.50318	0.502304	0.501403	0.500477	0.499528	0.498555	0.497559	0.496539	0.495497	0.494433	0.493346	0.492238	0.491108	0.489957	0.488785	0.487592	0.48638	0.485147
12.15		0.523527	0.523536	0.523504	0.523432	0.52332	0.523169	0.522979	0.522751	0.522485	0.522181	0.52184	0.521462	0.521047	0.520597	0.520112	0.519591	0.519036	0.518446	0.517823	0.517167	0.516477	0.515755	0.515001	0.514215	0.513398	0.51255	0.511672	0.510763	0.509826	0.508859	0.507863	0.506839	0.505788	0.504709	0.503603	0.50247	0.501311	0.500127	0.498917	0.497682	0.496423	0.49514	0.493833	0.492503	0.49115	0.489775	0.488378	0.48696
12.2		0.530435	0.530445	0.530408	0.530325	0.530195	0.530021	0.529801	0.529537	0.529229	0.528878	0.528484	0.528048	0.527571	0.527052	0.526493	0.525894	0.525255	0.524578	0.523862	0.523108	0.522317	0.521489	0.520625	0.519725	0.518791	0.517821	0.516818	0.515781	0.514711	0.513609	0.512475	0.51131	0.510114	0.508887	0.507631	0.506346	0.505032	0.50369	0.502321	0.500924	0.499501	0.498053	0.496578	0.49508	0.493556	0.492009	0.490439	0.488847
12.25		0.53706	0.537071	0.53703	0.536935	0.536789	0.536592	0.536344	0.536046	0.535699	0.535304	0.53486	0.534369	0.533832	0.533249	0.53262	0.531947	0.53123	0.530469	0.529666	0.528821	0.527935	0.527008	0.526041	0.525035	0.52399	0.522907	0.521787	0.52063	0.519437	0.518208	0.516945	0.515648	0.514318	0.512955	0.511559	0.510133	0.508676	0.507188	0.505671	0.504126	0.502552	0.500951	0.499323	0.497669	0.49599	0.494285	0.492557	0.490805
12.3		0.543261	0.543273	0.543227	0.543123	0.542962	0.542744	0.54247	0.542142	0.541759	0.541323	0.540835	0.540295	0.539703	0.539061	0.53837	0.53763	0.536842	0.536007	0.535125	0.534198	0.533226	0.53221	0.53115	0.530048	0.528904	0.527719	0.526494	0.525229	0.523926	0.522585	0.521206	0.519791	0.518341	0.516856	0.515336	0.513784	0.512199	0.510582	0.508934	0.507256	0.505548	0.503812	0.502048	0.500257	0.498439	0.496596	0.494728	0.492836
12.35		0.548896	0.548909	0.548859	0.548747	0.548573	0.548339	0.548044	0.54769	0.547278	0.546809	0.546283	0.545701	0.545065	0.544375	0.543632	0.542837	0.541991	0.541094	0.540147	0.539152	0.538109	0.537019	0.535883	0.534702	0.533477	0.532208	0.530896	0.529543	0.528149	0.526715	0.525241	0.52373	0.522181	0.520595	0.518974	0.517318	0.515628	0.513905	0.51215	0.510364	0.508547	0.5067	0.504825	0.502922	0.500992	0.499035	0.497054	0.495048
12.4		0.553823	0.553838	0.553785	0.553667	0.553484	0.553237	0.552927	0.552555	0.552121	0.551628	0.551075	0.550464	0.549795	0.54907	0.548289	0.547454	0.546565	0.545624	0.54463	0.543586	0.542492	0.541348	0.540157	0.538918	0.537634	0.536304	0.53493	0.533512	0.532052	0.530551	0.529008	0.527427	0.525806	0.524148	0.522453	0.520722	0.518956	0.517156	0.515323	0.513458	0.511562	0.509635	0.507679	0.505695	0.503683	0.501644	0.49958	0.497492
12.45		0.557903	0.557917	0.557864	0.557742	0.557553	0.557299	0.55698	0.556597	0.556151	0.555643	0.555074	0.554445	0.553757	0.553011	0.552208	0.551349	0.550435	0.549467	0.548445	0.547372	0.546247	0.545072	0.543848	0.542575	0.541255	0.539889	0.538477	0.537021	0.535522	0.53398	0.532396	0.530772	0.529109	0.527407	0.525668	0.523892	0.52208	0.520234	0.518354	0.516441	0.514497	0.512522	0.510517	0.508483	0.506422	0.504334	0.502219	0.50008
12.5		0.560992	0.561007	0.560952	0.56083	0.56064	0.560383	0.560062	0.559676	0.559226	0.558715	0.558141	0.557508	0.556814	0.556063	0.555253	0.554388	0.553467	0.552491	0.551461	0.550379	0.549246	0.548062	0.546828	0.545545	0.544215	0.542838	0.541415	0.539948	0.538437	0.536883	0.535287	0.533651	0.531975	0.530259	0.528506	0.526717	0.524891	0.52303	0.521135	0.519208	0.517248	0.515258	0.513237	0.511188	0.50911	0.507005	0.504875	0.502719
12.55		0.562949	0.562964	0.56291	0.56279	0.562602	0.562349	0.562032	0.561651	0.561208	0.560703	0.560137	0.559512	0.558828	0.558086	0.557287	0.556433	0.555523	0.554559	0.553543	0.552474	0.551355	0.550185	0.548966	0.547698	0.546384	0.545023	0.543617	0.542166	0.540672	0.539136	0.537558	0.535939	0.534281	0.532584	0.530849	0.529078	0.527271	0.525429	0.523553	0.521644	0.519703	0.517732	0.51573	0.513699	0.51164	0.509554	0.507441	0.505303
12.6		0.563634	0.563648	0.563596	0.56348	0.563299	0.563056	0.56275	0.562382	0.561955	0.561468	0.560922	0.560318	0.559658	0.558941	0.55817	0.557344	0.556466	0.555535	0.554552	0.553519	0.552436	0.551305	0.550125	0.548899	0.547627	0.546309	0.544948	0.543543	0.542095	0.540606	0.539076	0.537507	0.535898	0.534252	0.532569	0.530849	0.529095	0.527306	0.525483	0.523628	0.521741	0.519823	0.517876	0.5159	0.513895	0.511864	0.509806	0.507722
12.65		0.563374	0.563387	0.563338	0.563228	0.563057	0.562827	0.562537	0.562189	0.561784	0.561323	0.560806	0.560234	0.559608	0.558928	0.558197	0.557413	0.556579	0.555695	0.554762	0.553781	0.552752	0.551677	0.550555	0.549389	0.548178	0.546924	0.545628	0.544289	0.54291	0.541491	0.540032	0.538535	0.537	0.535429	0.533821	0.532179	0.530502	0.528791	0.527048	0.525272	0.523466	0.521629	0.519763	0.517868	0.515946	0.513996	0.512021	0.51002
12.7		0.562627	0.56264	0.562594	0.562492	0.562332	0.562117	0.561846	0.561521	0.561142	0.560711	0.560227	0.559692	0.559106	0.558469	0.557784	0.55705	0.556268	0.555439	0.554564	0.553642	0.552677	0.551666	0.550613	0.549516	0.548378	0.547198	0.545978	0.544718	0.543419	0.542082	0.540707	0.539295	0.537847	0.536364	0.534845	0.533293	0.531708	0.53009	0.528441	0.52676	0.525049	0.523309	0.521539	0.519742	0.517917	0.516065	0.514188	0.512285
12.75		0.561449	0.561461	0.561419	0.561324	0.561177	0.560978	0.560729	0.560429	0.560079	0.55968	0.559233	0.558738	0.558196	0.557607	0.556973	0.556293	0.555569	0.554801	0.553989	0.553135	0.552239	0.551301	0.550322	0.549304	0.548246	0.547149	0.546014	0.544841	0.543631	0.542385	0.541103	0.539787	0.538435	0.537051	0.535633	0.534182	0.5327	0.531186	0.529642	0.528068	0.526464	0.524832	0.523172	0.521485	0.519771	0.51803	0.516264	0.514474
12.8		0.559893	0.559903	0.559865	0.559779	0.559645	0.559464	0.559236	0.558963	0.558644	0.55828	0.557872	0.557419	0.556924	0.556386	0.555806	0.555184	0.554521	0.553817	0.553074	0.55229	0.551468	0.550608	0.54971	0.548774	0.547802	0.546793	0.545749	0.54467	0.543556	0.542408	0.541226	0.540012	0.538765	0.537486	0.536176	0.534835	0.533464	0.532063	0.530633	0.529175	0.527688	0.526174	0.524633	0.523065	0.521471	0.519853	0.518209	0.516541
12.85		0.558013	0.558022	0.557988	0.55791	0.557789	0.557627	0.557422	0.557175	0.556888	0.556559	0.556191	0.555783	0.555336	0.554849	0.554325	0.553763	0.553163	0.552526	0.551852	0.551143	0.550397	0.549617	0.548802	0.547952	0.547069	0.546152	0.545202	0.54422	0.543206	0.54216	0.541083	0.539975	0.538837	0.53767	0.536473	0.535247	0.533992	0.53271	0.5314	0.530063	0.528699	0.527309	0.525893	0.524453	0.522987	0.521497	0.519983	0.518445
12.9		0.555862	0.555871	0.55584	0.555771	0.555664	0.555519	0.555337	0.555117	0.554861	0.554569	0.55424	0.553876	0.553477	0.553043	0.552574	0.552072	0.551535	0.550965	0.550362	0.549727	0.549059	0.548359	0.547628	0.546865	0.546071	0.545248	0.544393	0.54351	0.542597	0.541654	0.540683	0.539684	0.538657	0.537603	0.536521	0.535412	0.534277	0.533116	0.531929	0.530717	0.52948	0.528218	0.526932	0.525621	0.524288	0.522931	0.521551	0.520149
12.95		0.553496	0.553503	0.553476	0.553416	0.553321	0.553194	0.553034	0.552841	0.552615	0.552357	0.552068	0.551747	0.551395	0.551012	0.550598	0.550154	0.54968	0.549175	0.548642	0.548079	0.547487	0.546867	0.546218	0.545541	0.544836	0.544104	0.543345	0.542558	0.541745	0.540906	0.540041	0.53915	0.538233	0.537291	0.536324	0.535333	0.534317	0.533277	0.532214	0.531127	0.530016	0.528883	0.527728	0.526549	0.525349	0.524127	0.522884	0.52162
13		0.550967	0.550973	0.55095	0.550897	0.550816	0.550705	0.550565	0.550397	0.550201	0.549977	0.549725	0.549445	0.549138	0.548803	0.548442	0.548054	0.547639	0.547198	0.546731	0.546238	0.54572	0.545176	0.544606	0.544012	0.543393	0.54275	0.542082	0.54139	0.540674	0.539934	0.539171	0.538385	0.537576	0.536744	0.535889	0.535012	0.534113	0.533192	0.53225	0.531286	0.5303	0.529294	0.528267	0.527219	0.526151	0.525062	0.523954	0.522826
13.05		0.54833	0.548336	0.548316	0.54827	0.5482	0.548105	0.547985	0.54784	0.547671	0.547478	0.54726	0.547019	0.546754	0.546465	0.546152	0.545817	0.545458	0.545076	0.544671	0.544244	0.543794	0.543322	0.542828	0.542312	0.541774	0.541214	0.540633	0.54003	0.539406	0.538761	0.538095	0.537409	0.536702	0.535975	0.535227	0.534459	0.533672	0.532865	0.532038	0.531192	0.530326	0.529442	0.528538	0.527616	0.526675	0.525716	0.524739	0.523743
13.1		0.545639	0.545644	0.545627	0.545588	0.545528	0.545447	0.545345	0.545221	0.545077	0.544912	0.544726	0.544519	0.544292	0.544045	0.543777	0.543489	0.543181	0.542854	0.542506	0.542139	0.541752	0.541346	0.540921	0.540476	0.540013	0.53953	0.539028	0.538508	0.537969	0.537412	0.536836	0.536242	0.53563	0.535	0.534352	0.533686	0.533002	0.532301	0.531583	0.530847	0.530094	0.529324	0.528536	0.527732	0.526912	0.526074	0.52522	0.52435
13.15		0.542948	0.542952	0.542938	0.542905	0.542854	0.542785	0.542698	0.542594	0.542471	0.54233	0.542172	0.541997	0.541803	0.541593	0.541365	0.541119	0.540857	0.540577	0.54028	0.539967	0.539636	0.539289	0.538925	0.538544	0.538147	0.537733	0.537303	0.536857	0.536394	0.535915	0.53542	0.53491	0.534383	0.53384	0.533282	0.532708	0.532118	0.531513	0.530893	0.530257	0.529606	0.52894	0.528259	0.527562	0.526851	0.526125	0.525384	0.524629
13.2		0.540311	0.540314	0.540302	0.540274	0.540231	0.540173	0.540099	0.54001	0.539906	0.539786	0.539652	0.539502	0.539338	0.539159	0.538964	0.538755	0.538531	0.538293	0.538039	0.537771	0.537489	0.537192	0.536881	0.536555	0.536215	0.535861	0.535492	0.535109	0.534713	0.534302	0.533877	0.533438	0.532985	0.532519	0.532038	0.531544	0.531036	0.530515	0.52998	0.529432	0.52887	0.528295	0.527706	0.527104	0.526489	0.525861	0.525219	0.524565
13.25		0.537782	0.537785	0.537774	0.53775	0.537714	0.537664	0.5376	0.537524	0.537435	0.537332	0.537217	0.537088	0.536947	0.536793	0.536626	0.536446	0.536253	0.536048	0.53583	0.535599	0.535356	0.5351	0.534832	0.534551	0.534257	0.533951	0.533633	0.533302	0.532959	0.532604	0.532236	0.531856	0.531464	0.53106	0.530644	0.530215	0.529775	0.529322	0.528858	0.528382	0.527893	0.527393	0.526881	0.526357	0.525822	0.525275	0.524716	0.524145
13.3		0.535414	0.535417	0.535408	0.535387	0.535355	0.535311	0.535255	0.535188	0.53511	0.53502	0.534919	0.534806	0.534682	0.534546	0.5344	0.534242	0.534072	0.533891	0.5337	0.533496	0.533282	0.533057	0.53282	0.532572	0.532314	0.532044	0.531763	0.531471	0.531168	0.530854	0.530529	0.530194	0.529847	0.52949	0.529122	0.528742	0.528353	0.527952	0.527541	0.527119	0.526686	0.526242	0.525788	0.525324	0.524848	0.524363	0.523866	0.523359
13.35		0.533263	0.533265	0.533257	0.533239	0.53321	0.53317	0.533121	0.533061	0.532991	0.53291	0.53282	0.532719	0.532608	0.532486	0.532355	0.532213	0.532062	0.5319	0.531728	0.531545	0.531353	0.531151	0.530939	0.530716	0.530484	0.530242	0.529989	0.529727	0.529455	0.529173	0.528881	0.528579	0.528267	0.527945	0.527614	0.527273	0.526921	0.526561	0.52619	0.52581	0.525419	0.52502	0.52461	0.524191	0.523762	0.523324	0.522875	0.522418
13.4		0.531382	0.531384	0.531376	0.53136	0.531334	0.531298	0.531254	0.5312	0.531137	0.531064	0.530982	0.530891	0.530791	0.530682	0.530563	0.530435	0.530298	0.530152	0.529997	0.529832	0.529658	0.529476	0.529284	0.529083	0.528873	0.528654	0.528425	0.528188	0.527942	0.527686	0.527422	0.527149	0.526866	0.526575	0.526274	0.525965	0.525647	0.52532	0.524984	0.524639	0.524285	0.523922	0.52355	0.523169	0.52278	0.522382	0.521975	0.521559
13.45		0.529824	0.529826	0.529819	0.529804	0.52978	0.529748	0.529707	0.529658	0.5296	0.529534	0.529459	0.529376	0.529285	0.529184	0.529076	0.528959	0.528834	0.5287	0.528558	0.528407	0.528248	0.528081	0.527905	0.527721	0.527528	0.527327	0.527118	0.5269	0.526675	0.52644	0.526198	0.525947	0.525688	0.52542	0.525145	0.524861	0.524568	0.524268	0.523959	0.523642	0.523317	0.522983	0.522642	0.522292	0.521934	0.521567	0.521193	0.52081
13.5		0.528645	0.528647	0.528641	0.528626	0.528604	0.528574	0.528536	0.52849	0.528436	0.528374	0.528304	0.528226	0.528141	0.528047	0.527946	0.527836	0.527719	0.527594	0.527461	0.52732	0.527171	0.527015	0.52685	0.526678	0.526498	0.52631	0.526114	0.52591	0.525699	0.525479	0.525252	0.525017	0.524774	0.524524	0.524265	0.523999	0.523725	0.523444	0.523154	0.522857	0.522552	0.522239	0.521919	0.52159	0.521254	0.520911	0.520559	0.5202
13.55		0.527898	0.5279	0.527894	0.52788	0.527858	0.527829	0.527793	0.527749	0.527697	0.527637	0.52757	0.527495	0.527412	0.527322	0.527225	0.527119	0.527006	0.526886	0.526758	0.526622	0.526479	0.526328	0.526169	0.526003	0.52583	0.525648	0.52546	0.525263	0.525059	0.524848	0.524629	0.524403	0.524168	0.523927	0.523678	0.523421	0.523157	0.522885	0.522606	0.522319	0.522025	0.521723	0.521414	0.521097	0.520773	0.520441	0.520102	0.519756
13.6		0.527637	0.527638	0.527632	0.527619	0.527597	0.527568	0.527532	0.527488	0.527436	0.527376	0.527309	0.527234	0.527152	0.527062	0.526964	0.526859	0.526746	0.526626	0.526498	0.526362	0.526219	0.526069	0.52591	0.525744	0.525571	0.52539	0.525201	0.525005	0.524802	0.52459	0.524372	0.524145	0.523912	0.52367	0.523421	0.523165	0.522901	0.52263	0.522351	0.522065	0.521771	0.521469	0.52116	0.520844	0.52052	0.520189	0.51985	0.519504
13.65		0.527956	0.527958	0.527952	0.527937	0.527915	0.527885	0.527847	0.5278	0.527746	0.527684	0.527614	0.527536	0.52745	0.527356	0.527255	0.527145	0.527027	0.526902	0.526768	0.526627	0.526478	0.526321	0.526156	0.525983	0.525802	0.525614	0.525417	0.525213	0.525001	0.524781	0.524553	0.524318	0.524074	0.523823	0.523564	0.523297	0.523023	0.52274	0.52245	0.522152	0.521846	0.521532	0.521211	0.520882	0.520545	0.520201	0.519848	0.519488
13.7		0.52887	0.528872	0.528865	0.528849	0.528825	0.528792	0.528751	0.528701	0.528642	0.528575	0.528499	0.528414	0.528321	0.528219	0.528109	0.52799	0.527863	0.527727	0.527582	0.527429	0.527267	0.527097	0.526919	0.526731	0.526536	0.526332	0.526119	0.525898	0.525669	0.525431	0.525185	0.52493	0.524667	0.524395	0.524115	0.523827	0.52353	0.523225	0.522911	0.522589	0.522259	0.521921	0.521574	0.521219	0.520855	0.520483	0.520103	0.519715
13.75		0.530312	0.530314	0.530307	0.530289	0.530262	0.530226	0.530179	0.530123	0.530058	0.529983	0.529898	0.529804	0.5297	0.529587	0.529464	0.529331	0.529189	0.529038	0.528877	0.528707	0.528527	0.528338	0.528139	0.527931	0.527714	0.527487	0.527251	0.527005	0.52675	0.526486	0.526213	0.52593	0.525638	0.525337	0.525026	0.524706	0.524377	0.524039	0.523692	0.523335	0.52297	0.522595	0.522211	0.521818	0.521415	0.521004	0.520584	0.520154
13.8		0.532217	0.532219	0.532211	0.532191	0.53216	0.532119	0.532066	0.532003	0.531929	0.531843	0.531747	0.531641	0.531523	0.531395	0.531255	0.531106	0.530945	0.530774	0.530592	0.530399	0.530196	0.529982	0.529758	0.529523	0.529277	0.529021	0.528755	0.528478	0.528191	0.527893	0.527585	0.527266	0.526937	0.526598	0.526248	0.525889	0.525518	0.525138	0.524747	0.524347	0.523936	0.523515	0.523083	0.522642	0.52219	0.521729	0.521257	0.520776
13.85		0.534518	0.534521	0.534511	0.534488	0.534453	0.534406	0.534346	0.534273	0.534188	0.534091	0.533981	0.53386	0.533725	0.533579	0.53342	0.53325	0.533067	0.532871	0.532664	0.532445	0.532214	0.531971	0.531715	0.531448	0.531169	0.530879	0.530576	0.530262	0.529935	0.529597	0.529248	0.528887	0.528514	0.528129	0.527733	0.527326	0.526907	0.526476	0.526034	0.525581	0.525116	0.52464	0.524153	0.523654	0.523145	0.522624	0.522092	0.521548
13.9		0.537149	0.537152	0.537141	0.537115	0.537075	0.537021	0.536952	0.536869	0.536772	0.536661	0.536536	0.536396	0.536243	0.536076	0.535895	0.5357	0.535492	0.535269	0.535033	0.534783	0.53452	0.534243	0.533953	0.533649	0.533332	0.533001	0.532657	0.5323	0.531929	0.531546	0.531149	0.530739	0.530316	0.529881	0.529432	0.52897	0.528496	0.528009	0.527508	0.526996	0.52647	0.525932	0.525382	0.524819	0.524243	0.523655	0.523055	0.522442
13.95		0.540045	0.540048	0.540035	0.540006	0.53996	0.539898	0.53982	0.539725	0.539615	0.539488	0.539345	0.539187	0.539012	0.538822	0.538616	0.538395	0.538157	0.537905	0.537637	0.537353	0.537054	0.53674	0.536411	0.536066	0.535707	0.535332	0.534943	0.534538	0.534119	0.533685	0.533236	0.532773	0.532296	0.531803	0.531297	0.530776	0.53024	0.529691	0.529127	0.528549	0.527958	0.527352	0.526732	0.526099	0.525452	0.524791	0.524116	0.523428
14		0.543138	0.543143	0.543128	0.543094	0.543042	0.542972	0.542883	0.542776	0.542651	0.542507	0.542346	0.542166	0.541969	0.541754	0.541521	0.54127	0.541002	0.540717	0.540414	0.540094	0.539757	0.539402	0.539031	0.538643	0.538238	0.537816	0.537377	0.536922	0.536451	0.535963	0.535459	0.534938	0.534402	0.533849	0.533281	0.532696	0.532096	0.53148	0.530849	0.530202	0.529539	0.528861	0.528168	0.52746	0.526737	0.525999	0.525245	0.524477
14.05		0.546364	0.546369	0.546352	0.546315	0.546256	0.546177	0.546077	0.545956	0.545815	0.545654	0.545472	0.545271	0.545049	0.544807	0.544546	0.544265	0.543964	0.543644	0.543305	0.542946	0.542568	0.542172	0.541756	0.541322	0.540869	0.540397	0.539908	0.539399	0.538873	0.538328	0.537766	0.537185	0.536587	0.535972	0.535338	0.534688	0.53402	0.533335	0.532632	0.531913	0.531177	0.530424	0.529655	0.528869	0.528067	0.527248	0.526414	0.525563
14.1		0.549656	0.549661	0.549643	0.549601	0.549535	0.549447	0.549335	0.549201	0.549043	0.548863	0.548661	0.548436	0.548189	0.54792	0.547629	0.547316	0.546982	0.546626	0.546249	0.54585	0.545431	0.54499	0.544529	0.544047	0.543545	0.543022	0.542479	0.541916	0.541333	0.54073	0.540108	0.539466	0.538805	0.538124	0.537425	0.536706	0.535969	0.535213	0.534438	0.533646	0.532835	0.532005	0.531158	0.530293	0.529411	0.528511	0.527593	0.526658
14.15		0.552948	0.552954	0.552933	0.552887	0.552814	0.552716	0.552593	0.552444	0.55227	0.552071	0.551847	0.551599	0.551326	0.551029	0.550708	0.550363	0.549995	0.549602	0.549187	0.548748	0.548286	0.547801	0.547294	0.546764	0.546211	0.545637	0.54504	0.544422	0.543782	0.54312	0.542438	0.541734	0.541009	0.540263	0.539497	0.53871	0.537903	0.537076	0.536229	0.535363	0.534476	0.533571	0.532646	0.531702	0.530739	0.529758	0.528758	0.527739
14.2		0.556174	0.55618	0.556157	0.556106	0.556027	0.55592	0.555784	0.555621	0.555431	0.555213	0.554968	0.554696	0.554398	0.554073	0.553722	0.553345	0.552942	0.552513	0.552059	0.55158	0.551076	0.550547	0.549994	0.549416	0.548814	0.548188	0.547539	0.546866	0.546169	0.54545	0.544707	0.543942	0.543154	0.542344	0.541512	0.540658	0.539783	0.538886	0.537968	0.537029	0.536069	0.535088	0.534087	0.533065	0.532024	0.530963	0.529883	0.528783
14.25		0.559267	0.559274	0.55925	0.559194	0.559108	0.558991	0.558844	0.558667	0.55846	0.558224	0.557958	0.557664	0.55734	0.556988	0.556608	0.556199	0.555763	0.555299	0.554808	0.55429	0.553745	0.553173	0.552575	0.551951	0.551301	0.550625	0.549924	0.549198	0.548447	0.547671	0.54687	0.546046	0.545198	0.544326	0.54343	0.542511	0.54157	0.540605	0.539619	0.538609	0.537578	0.536526	0.535451	0.534356	0.533239	0.532102	0.530944	0.529766
14.3		0.562163	0.56217	0.562144	0.562084	0.561991	0.561866	0.561707	0.561517	0.561295	0.561041	0.560755	0.560439	0.560092	0.559714	0.559305	0.558867	0.558399	0.557902	0.557375	0.55682	0.556236	0.555623	0.554983	0.554315	0.553619	0.552896	0.552146	0.551369	0.550566	0.549737	0.548882	0.548002	0.547096	0.546165	0.54521	0.54423	0.543226	0.542198	0.541147	0.540072	0.538974	0.537853	0.53671	0.535545	0.534358	0.533149	0.531919	0.530667
14.35		0.564794	0.564802	0.564774	0.56471	0.564611	0.564477	0.564309	0.564106	0.563869	0.563599	0.563295	0.562958	0.562589	0.562187	0.561753	0.561287	0.56079	0.560261	0.559702	0.559112	0.558492	0.557842	0.557162	0.556453	0.555715	0.554949	0.554154	0.553331	0.55248	0.551602	0.550697	0.549765	0.548806	0.547822	0.546811	0.545775	0.544714	0.543628	0.542517	0.541382	0.540223	0.53904	0.537834	0.536605	0.535353	0.534079	0.532783	0.531465
14.4		0.567095	0.567103	0.567074	0.567006	0.566902	0.566761	0.566583	0.566369	0.566119	0.565834	0.565514	0.565159	0.56477	0.564346	0.563889	0.563398	0.562875	0.562318	0.56173	0.561109	0.560457	0.559773	0.559058	0.558313	0.557537	0.556732	0.555897	0.555032	0.554139	0.553217	0.552267	0.551289	0.550284	0.549251	0.548192	0.547106	0.545993	0.544856	0.543692	0.542504	0.54129	0.540053	0.538791	0.537505	0.536196	0.534864	0.533509	0.532132
14.45		0.569	0.569008	0.568977	0.568907	0.568798	0.56865	0.568464	0.568241	0.56798	0.567683	0.567348	0.566978	0.566571	0.566129	0.565652	0.56514	0.564594	0.564014	0.5634	0.562753	0.562073	0.561361	0.560616	0.55984	0.559032	0.558194	0.557324	0.556424	0.555495	0.554536	0.553547	0.55253	0.551485	0.550411	0.54931	0.548182	0.547026	0.545844	0.544636	0.543402	0.542143	0.540859	0.539549	0.538216	0.536859	0.535478	0.534073	0.532646
14.5		0.570442	0.570451	0.570419	0.570346	0.570233	0.57008	0.569888	0.569657	0.569388	0.56908	0.568734	0.568351	0.567931	0.567474	0.566981	0.566453	0.565889	0.565289	0.564656	0.563988	0.563286	0.56255	0.561782	0.560981	0.560147	0.559282	0.558385	0.557458	0.556499	0.55551	0.554492	0.553443	0.552366	0.55126	0.550126	0.548964	0.547774	0.546557	0.545313	0.544043	0.542748	0.541426	0.54008	0.538708	0.537312	0.535893	0.53445	0.532983
14.55		0.571356	0.571365	0.571332	0.571257	0.571142	0.570985	0.570789	0.570552	0.570277	0.569962	0.569608	0.569216	0.568786	0.568319	0.567815	0.567274	0.566698	0.566085	0.565437	0.564754	0.564037	0.563285	0.5625	0.561681	0.56083	0.559946	0.55903	0.558082	0.557103	0.556094	0.555053	0.553983	0.552884	0.551755	0.550597	0.549411	0.548197	0.546956	0.545687	0.544392	0.54307	0.541723	0.54035	0.538952	0.53753	0.536083	0.534612	0.533118
14.6		0.571675	0.571684	0.571651	0.571575	0.571458	0.5713	0.571101	0.570862	0.570583	0.570264	0.569906	0.569509	0.569075	0.568602	0.568092	0.567545	0.566961	0.566341	0.565686	0.564995	0.564269	0.563509	0.562715	0.561887	0.561026	0.560132	0.559206	0.558248	0.557259	0.556238	0.555186	0.554105	0.552993	0.551852	0.550682	0.549484	0.548257	0.547003	0.545721	0.544413	0.543078	0.541716	0.54033	0.538918	0.537481	0.53602	0.534535	0.533027
14.65		0.571413	0.571422	0.571389	0.571313	0.571196	0.571038	0.570838	0.570599	0.570319	0.57	0.569641	0.569244	0.568809	0.568335	0.567824	0.567276	0.566692	0.566071	0.565415	0.564723	0.563996	0.563235	0.562439	0.56161	0.560748	0.559853	0.558926	0.557966	0.556975	0.555953	0.5549	0.553817	0.552704	0.551562	0.55039	0.54919	0.547962	0.546706	0.545423	0.544112	0.542776	0.541413	0.540025	0.538611	0.537173	0.53571	0.534223	0.532713
14.7		0.570651	0.57066	0.570627	0.570552	0.570436	0.570278	0.570081	0.569843	0.569565	0.569248	0.568892	0.568498	0.568065	0.567595	0.567088	0.566544	0.565964	0.565347	0.564695	0.564008	0.563287	0.562531	0.561741	0.560917	0.560061	0.559172	0.558251	0.557298	0.556313	0.555298	0.554252	0.553176	0.55207	0.550935	0.549772	0.548579	0.547359	0.546111	0.544836	0.543534	0.542206	0.540852	0.539472	0.538067	0.536638	0.535184	0.533707	0.532206
14.75		0.569424	0.569433	0.5694	0.569326	0.569212	0.569057	0.568862	0.568628	0.568355	0.568042	0.567692	0.567304	0.566878	0.566415	0.565915	0.56538	0.564808	0.564201	0.563558	0.562882	0.562171	0.561426	0.560647	0.559836	0.558992	0.558116	0.557208	0.556268	0.555298	0.554297	0.553266	0.552205	0.551115	0.549996	0.548848	0.547672	0.546469	0.545238	0.54398	0.542696	0.541385	0.540049	0.538688	0.537301	0.535891	0.534456	0.532997	0.531515
14.8		0.567766	0.567775	0.567743	0.567671	0.567559	0.567408	0.567218	0.566989	0.566722	0.566417	0.566075	0.565695	0.565279	0.564827	0.564339	0.563815	0.563256	0.562662	0.562035	0.561373	0.560677	0.559949	0.559188	0.558394	0.557568	0.556711	0.555823	0.554904	0.553954	0.552974	0.551965	0.550927	0.549859	0.548763	0.54764	0.546488	0.545309	0.544103	0.542871	0.541613	0.540329	0.539019	0.537685	0.536326	0.534943	0.533536	0.532106	0.530652
14.85		0.565713	0.565722	0.565691	0.565621	0.565513	0.565366	0.565182	0.56496	0.564701	0.564405	0.564073	0.563706	0.563302	0.562863	0.56239	0.561882	0.561339	0.560763	0.560154	0.559512	0.558837	0.558129	0.55739	0.556619	0.555817	0.554985	0.554122	0.553229	0.552306	0.551354	0.550373	0.549363	0.548325	0.547259	0.546166	0.545046	0.543899	0.542726	0.541527	0.540302	0.539052	0.537777	0.536477	0.535154	0.533807	0.532436	0.531042	0.529626
14.9		0.5633	0.563308	0.563278	0.563211	0.563107	0.562966	0.562788	0.562575	0.562326	0.562041	0.561722	0.561368	0.560979	0.560557	0.560101	0.559611	0.559089	0.558534	0.557947	0.557328	0.556677	0.555995	0.555282	0.554539	0.553766	0.552962	0.55213	0.551268	0.550377	0.549458	0.548511	0.547536	0.546534	0.545504	0.544448	0.543366	0.542257	0.541123	0.539963	0.538779	0.53757	0.536337	0.535079	0.533798	0.532494	0.531167	0.529817	0.528446
14.95		0.56056	0.560568	0.56054	0.560476	0.560376	0.560242	0.560072	0.559869	0.559631	0.559359	0.559053	0.558715	0.558344	0.55794	0.557504	0.557036	0.556536	0.556005	0.555443	0.554851	0.554228	0.553575	0.552893	0.552181	0.55144	0.55067	0.549873	0.549046	0.548193	0.547311	0.546403	0.545468	0.544506	0.543518	0.542505	0.541466	0.540401	0.539312	0.538198	0.53706	0.535898	0.534712	0.533503	0.532272	0.531017	0.52974	0.528441	0.527121
15		0.55753	0.557538	0.557511	0.55745	0.557356	0.557228	0.557068	0.556875	0.556649	0.556391	0.556102	0.55578	0.555428	0.555045	0.554631	0.554186	0.553712	0.553207	0.552674	0.552111	0.551519	0.550898	0.550249	0.549572	0.548867	0.548135	0.547375	0.546589	0.545776	0.544937	0.544072	0.543181	0.542264	0.541322	0.540356	0.539365	0.538349	0.53731	0.536247	0.53516	0.534051	0.532918	0.531763	0.530586	0.529387	0.528166	0.526924	0.52566
15.05		0.554244	0.554251	0.554226	0.554169	0.55408	0.55396	0.553809	0.553628	0.553415	0.553172	0.5529	0.552597	0.552265	0.551904	0.551514	0.551095	0.550647	0.550172	0.549668	0.549137	0.548578	0.547992	0.547379	0.54674	0.546074	0.545382	0.544664	0.54392	0.543152	0.542358	0.541539	0.540696	0.539828	0.538937	0.538021	0.537082	0.53612	0.535135	0.534127	0.533096	0.532043	0.530969	0.529872	0.528755	0.527616	0.526456	0.525275	0.524074
15.1		0.550738	0.550744	0.550721	0.550667	0.550585	0.550473	0.550331	0.550162	0.549963	0.549736	0.549481	0.549198	0.548888	0.54855	0.548185	0.547792	0.547374	0.546928	0.546456	0.545959	0.545435	0.544886	0.544311	0.543711	0.543087	0.542437	0.541764	0.541065	0.540343	0.539598	0.538828	0.538036	0.53722	0.536381	0.53552	0.534637	0.533731	0.532803	0.531854	0.530883	0.529891	0.528878	0.527844	0.52679	0.525715	0.52462	0.523505	0.522371
15.15		0.547045	0.547051	0.547029	0.54698	0.546903	0.546799	0.546668	0.546511	0.546327	0.546116	0.54588	0.545617	0.545329	0.545015	0.544676	0.544312	0.543922	0.543508	0.543069	0.542606	0.542119	0.541608	0.541073	0.540515	0.539933	0.539328	0.5387	0.538049	0.537376	0.53668	0.535963	0.535223	0.534461	0.533678	0.532874	0.532048	0.531201	0.530334	0.529446	0.528538	0.527609	0.526661	0.525692	0.524705	0.523697	0.522671	0.521626	0.520561
15.2		0.543201	0.543206	0.543186	0.543141	0.543071	0.542975	0.542855	0.54271	0.54254	0.542347	0.542129	0.541887	0.541622	0.541332	0.54102	0.540684	0.540325	0.539943	0.539538	0.53911	0.53866	0.538188	0.537694	0.537178	0.53664	0.536081	0.5355	0.534898	0.534275	0.53363	0.532966	0.53228	0.531574	0.530848	0.530102	0.529336	0.528551	0.527745	0.526921	0.526077	0.525214	0.524332	0.523432	0.522513	0.521576	0.52062	0.519647	0.518655
15.25		0.539241	0.539246	0.539228	0.539186	0.539122	0.539035	0.538925	0.538793	0.538638	0.538461	0.538262	0.538041	0.537799	0.537534	0.537248	0.536941	0.536612	0.536263	0.535892	0.5355	0.535088	0.534656	0.534203	0.533729	0.533236	0.532722	0.532189	0.531636	0.531064	0.530472	0.529861	0.529231	0.528582	0.527914	0.527227	0.526522	0.525798	0.525056	0.524296	0.523518	0.522722	0.521909	0.521077	0.520229	0.519363	0.51848	0.51758	0.516664
15.3		0.535199	0.535204	0.535187	0.53515	0.535092	0.535013	0.534914	0.534794	0.534654	0.534494	0.534314	0.534113	0.533893	0.533654	0.533394	0.533115	0.532817	0.5325	0.532163	0.531807	0.531433	0.531039	0.530627	0.530197	0.529748	0.529281	0.528795	0.528291	0.52777	0.52723	0.526673	0.526098	0.525506	0.524896	0.524269	0.523625	0.522964	0.522285	0.52159	0.520879	0.52015	0.519406	0.518644	0.517867	0.517074	0.516264	0.515439	0.514598
15.35		0.531111	0.531115	0.531101	0.531067	0.531014	0.530943	0.530853	0.530745	0.530618	0.530473	0.53031	0.530129	0.529929	0.529712	0.529477	0.529224	0.528954	0.528666	0.52836	0.528037	0.527697	0.52734	0.526965	0.526574	0.526166	0.525741	0.525299	0.52484	0.524366	0.523874	0.523367	0.522843	0.522303	0.521747	0.521175	0.520587	0.519983	0.519364	0.518729	0.518079	0.517413	0.516732	0.516036	0.515324	0.514598	0.513857	0.513101	0.51233
15.4		0.527012	0.527016	0.527002	0.526971	0.526923	0.526858	0.526777	0.526678	0.526562	0.52643	0.526281	0.526115	0.525933	0.525734	0.52552	0.525288	0.525041	0.524777	0.524498	0.524202	0.523891	0.523564	0.523221	0.522862	0.522488	0.522099	0.521693	0.521273	0.520837	0.520386	0.51992	0.519439	0.518943	0.518433	0.517907	0.517366	0.516811	0.516242	0.515658	0.515059	0.514446	0.513819	0.513178	0.512523	0.511853	0.51117	0.510472	0.509761
15.45		0.522936	0.522939	0.522927	0.522898	0.522854	0.522794	0.522719	0.522628	0.522521	0.522399	0.522262	0.522109	0.521941	0.521758	0.521559	0.521346	0.521117	0.520874	0.520615	0.520342	0.520054	0.519752	0.519435	0.519103	0.518757	0.518396	0.518021	0.517632	0.517229	0.516811	0.516379	0.515933	0.515474	0.515	0.514512	0.514011	0.513496	0.512968	0.512426	0.51187	0.511301	0.510718	0.510122	0.509513	0.508891	0.508256	0.507607	0.506946
15.5		0.518918	0.518921	0.51891	0.518883	0.518842	0.518786	0.518716	0.518631	0.518531	0.518417	0.518289	0.518146	0.517989	0.517818	0.517633	0.517433	0.51722	0.516992	0.516751	0.516496	0.516226	0.515944	0.515647	0.515337	0.515013	0.514675	0.514324	0.51396	0.513582	0.513191	0.512786	0.512369	0.511938	0.511494	0.511037	0.510567	0.510084	0.509589	0.50908	0.508559	0.508025	0.507478	0.506918	0.506347	0.505762	0.505165	0.504556	0.503935
15.55		0.514993	0.514996	0.514985	0.51496	0.514921	0.514869	0.514802	0.514722	0.514628	0.51452	0.514398	0.514263	0.514115	0.513953	0.513778	0.513589	0.513387	0.513171	0.512943	0.512701	0.512446	0.512178	0.511897	0.511603	0.511296	0.510976	0.510643	0.510298	0.50994	0.509569	0.509185	0.508789	0.50838	0.507959	0.507526	0.50708	0.506621	0.506151	0.505668	0.505173	0.504666	0.504146	0.503615	0.503072	0.502516	0.501949	0.50137	0.500779
15.6		0.511197	0.5112	0.511189	0.511165	0.511128	0.511077	0.511013	0.510936	0.510846	0.510743	0.510626	0.510496	0.510354	0.510198	0.51003	0.509849	0.509655	0.509448	0.509228	0.508996	0.508751	0.508494	0.508224	0.507941	0.507646	0.507339	0.507019	0.506687	0.506343	0.505986	0.505618	0.505237	0.504844	0.504439	0.504022	0.503593	0.503152	0.502699	0.502235	0.501759	0.501271	0.500771	0.50026	0.499737	0.499202	0.498656	0.498099	0.49753
15.65		0.507138	0.507141	0.507131	0.507108	0.507072	0.507024	0.506963	0.506889	0.506803	0.506704	0.506593	0.506469	0.506333	0.506184	0.506023	0.50585	0.505665	0.505467	0.505257	0.505035	0.504801	0.504555	0.504296	0.504026	0.503744	0.50345	0.503144	0.502827	0.502497	0.502156	0.501803	0.501439	0.501063	0.500675	0.500276	0.499865	0.499443	0.49901	0.498565	0.498109	0.497641	0.497162	0.496673	0.496171	0.495659	0.495136	0.494602	0.494057
15.7		0.502462	0.502465	0.502455	0.502434	0.502401	0.502356	0.502299	0.50223	0.50215	0.502058	0.501955	0.501839	0.501713	0.501574	0.501424	0.501263	0.50109	0.500906	0.50071	0.500503	0.500285	0.500055	0.499814	0.499562	0.499299	0.499025	0.498739	0.498443	0.498135	0.497817	0.497487	0.497147	0.496796	0.496433	0.49606	0.495677	0.495282	0.494877	0.494461	0.494034	0.493597	0.493149	0.492691	0.492222	0.491743	0.491253	0.490753	0.490242
15.75		0.497258	0.497261	0.497252	0.497233	0.497203	0.497162	0.497111	0.497049	0.496977	0.496894	0.4968	0.496696	0.496581	0.496456	0.49632	0.496174	0.496017	0.495851	0.495673	0.495486	0.495288	0.49508	0.494862	0.494633	0.494394	0.494146	0.493887	0.493617	0.493338	0.493049	0.49275	0.49244	0.492121	0.491792	0.491453	0.491104	0.490745	0.490377	0.489998	0.48961	0.489212	0.488804	0.488387	0.48796	0.487523	0.487076	0.48662	0.486155
15.8		0.491616	0.491618	0.491611	0.491594	0.491568	0.491533	0.491488	0.491434	0.491371	0.491298	0.491216	0.491125	0.491025	0.490916	0.490797	0.49067	0.490533	0.490387	0.490232	0.490068	0.489895	0.489712	0.489521	0.489321	0.489112	0.488894	0.488666	0.48843	0.488185	0.487932	0.487669	0.487397	0.487117	0.486828	0.48653	0.486223	0.485907	0.485583	0.48525	0.484908	0.484558	0.484199	0.483831	0.483454	0.483069	0.482676	0.482274	0.481863
15.85		0.485625	0.485627	0.485621	0.485607	0.485585	0.485556	0.485518	0.485473	0.485421	0.48536	0.485292	0.485216	0.485133	0.485041	0.484942	0.484836	0.484722	0.4846	0.48447	0.484333	0.484188	0.484036	0.483876	0.483708	0.483533	0.48335	0.48316	0.482962	0.482757	0.482544	0.482323	0.482095	0.48186	0.481617	0.481366	0.481108	0.480843	0.48057	0.480289	0.480002	0.479706	0.479404	0.479094	0.478776	0.478452	0.478119	0.47778	0.477433
15.9		0.479374	0.479375	0.47937	0.479359	0.479343	0.47932	0.479291	0.479256	0.479215	0.479168	0.479115	0.479056	0.47899	0.478919	0.478842	0.478759	0.47867	0.478574	0.478473	0.478366	0.478253	0.478133	0.478008	0.477877	0.477739	0.477596	0.477447	0.477292	0.47713	0.476963	0.47679	0.47661	0.476425	0.476234	0.476037	0.475834	0.475625	0.47541	0.475189	0.474961	0.474729	0.47449	0.474245	0.473994	0.473737	0.473474	0.473206	0.472931
15.95		0.472952	0.472952	0.472949	0.472942	0.47293	0.472914	0.472894	0.47287	0.472841	0.472809	0.472772	0.472731	0.472685	0.472636	0.472582	0.472524	0.472462	0.472395	0.472325	0.47225	0.472171	0.472087	0.472	0.471908	0.471812	0.471711	0.471607	0.471498	0.471385	0.471267	0.471146	0.47102	0.47089	0.470755	0.470616	0.470473	0.470326	0.470174	0.470019	0.469858	0.469694	0.469525	0.469352	0.469175	0.468993	0.468807	0.468617	0.468422
16		0.466448	0.466448	0.466446	0.466442	0.466436	0.466428	0.466417	0.466404	0.466388	0.466371	0.466351	0.466329	0.466304	0.466278	0.466248	0.466217	0.466183	0.466147	0.466109	0.466069	0.466026	0.46598	0.465933	0.465883	0.46583	0.465776	0.465719	0.46566	0.465598	0.465534	0.465467	0.465399	0.465327	0.465254	0.465178	0.4651	0.465019	0.464936	0.46485	0.464762	0.464672	0.464579	0.464484	0.464387	0.464287	0.464184	0.464079	0.463972
16.05		0.459952	0.459952	0.459951	0.459951	0.45995	0.459949	0.459948	0.459946	0.459944	0.459942	0.45994	0.459937	0.459934	0.459931	0.459927	0.459923	0.459919	0.459915	0.45991	0.459905	0.4599	0.459894	0.459888	0.459882	0.459876	0.459869	0.459862	0.459855	0.459847	0.459839	0.459831	0.459822	0.459814	0.459804	0.459795	0.459785	0.459775	0.459765	0.459754	0.459743	0.459732	0.45972	0.459709	0.459696	0.459684	0.459671	0.459658	0.459644
16.1		0.453425	0.453602	0.453772	0.453938	0.454098	0.454252	0.454401	0.454546	0.454685	0.454819	0.454948	0.455073	0.455193	0.455308	0.455419	0.455525	0.455627	0.455725	0.455819	0.455909	0.455994	0.456076	0.456154	0.456228	0.456299	0.456366	0.45643	0.45649	0.456548	0.456602	0.456653	0.4567	0.456746	0.456788	0.456827	0.456864	0.456899	0.456931	0.45696	0.456988	0.457013	0.457036	0.457057	0.457076	0.457094	0.457109	0.457124	0.457136
16.15		0.447058	0.447448	0.447826	0.448191	0.448544	0.448886	0.449216	0.449535	0.449843	0.450139	0.450425	0.450701	0.450966	0.451221	0.451465	0.451701	0.451926	0.452142	0.45235	0.452548	0.452737	0.452918	0.45309	0.453254	0.453411	0.453559	0.4537	0.453834	0.45396	0.454079	0.454192	0.454298	0.454398	0.454491	0.454579	0.45466	0.454736	0.454807	0.454873	0.454933	0.454989	0.45504	0.455086	0.455129	0.455167	0.455202	0.455233	0.455261
16.2		0.440961	0.441572	0.442164	0.442737	0.443291	0.443827	0.444345	0.444845	0.445327	0.445793	0.446241	0.446673	0.447089	0.447488	0.447873	0.448241	0.448595	0.448934	0.449259	0.44957	0.449867	0.45015	0.450421	0.450678	0.450923	0.451156	0.451377	0.451587	0.451785	0.451972	0.452149	0.452315	0.452471	0.452618	0.452755	0.452883	0.453002	0.453113	0.453216	0.453311	0.453398	0.453478	0.453551	0.453618	0.453678	0.453733	0.453781	0.453825
16.25		0.435223	0.436063	0.436875	0.437662	0.438423	0.439159	0.43987	0.440556	0.441219	0.441858	0.442473	0.443067	0.443637	0.444186	0.444714	0.44522	0.445706	0.446171	0.446617	0.447044	0.447452	0.447841	0.448212	0.448566	0.448903	0.449222	0.449526	0.449813	0.450086	0.450343	0.450585	0.450813	0.451028	0.451229	0.451417	0.451593	0.451757	0.451909	0.45205	0.452181	0.452301	0.452411	0.452511	0.452603	0.452685	0.45276	0.452827	0.452886
16.3		0.429936	0.431008	0.432047	0.433052	0.434024	0.434964	0.435873	0.43675	0.437596	0.438413	0.439199	0.439957	0.440686	0.441388	0.442062	0.442709	0.443329	0.443924	0.444494	0.445039	0.44556	0.446058	0.446532	0.446984	0.447414	0.447823	0.44821	0.448578	0.448925	0.449254	0.449564	0.449855	0.45013	0.450387	0.450627	0.450852	0.451061	0.451256	0.451436	0.451602	0.451756	0.451896	0.452025	0.452141	0.452247	0.452343	0.452428	0.452504
16.35		0.425191	0.426496	0.42776	0.428984	0.430167	0.431311	0.432416	0.433483	0.434513	0.435507	0.436464	0.437386	0.438274	0.439127	0.439947	0.440734	0.44149	0.442214	0.442907	0.44357	0.444204	0.44481	0.445387	0.445937	0.44646	0.446957	0.447429	0.447876	0.448299	0.448699	0.449076	0.449431	0.449765	0.450077	0.45037	0.450644	0.450898	0.451135	0.451354	0.451557	0.451743	0.451914	0.452071	0.452213	0.452342	0.452458	0.452562	0.452654
16.4		0.421086	0.422614	0.424094	0.425527	0.426913	0.428252	0.429547	0.430797	0.432003	0.433166	0.434287	0.435367	0.436406	0.437405	0.438366	0.439288	0.440172	0.44102	0.441832	0.442609	0.443352	0.44406	0.444736	0.44538	0.445993	0.446575	0.447128	0.447651	0.448147	0.448615	0.449057	0.449472	0.449863	0.450229	0.450572	0.450892	0.451191	0.451468	0.451725	0.451962	0.45218	0.45238	0.452563	0.45273	0.452881	0.453017	0.453138	0.453247
16.45		0.417713	0.419449	0.42113	0.422757	0.424331	0.425853	0.427323	0.428743	0.430113	0.431434	0.432707	0.433934	0.435114	0.436249	0.43734	0.438387	0.439392	0.440355	0.441277	0.442159	0.443003	0.443808	0.444575	0.445307	0.446003	0.446664	0.447292	0.447887	0.448449	0.448981	0.449482	0.449955	0.450398	0.450814	0.451204	0.451568	0.451906	0.452221	0.452513	0.452782	0.45303	0.453258	0.453465	0.453655	0.453826	0.45398	0.454119	0.454242
16.5		0.415167	0.417088	0.418949	0.42075	0.422492	0.424176	0.425803	0.427375	0.428891	0.430354	0.431763	0.433121	0.434427	0.435683	0.436891	0.43805	0.439162	0.440228	0.441249	0.442225	0.443159	0.44405	0.4449	0.445709	0.446479	0.447211	0.447906	0.448564	0.449187	0.449776	0.450331	0.450853	0.451344	0.451805	0.452236	0.452639	0.453014	0.453362	0.453685	0.453983	0.454258	0.454509	0.454739	0.454949	0.455138	0.455309	0.455462	0.455599
16.55		0.413541	0.415619	0.417632	0.41958	0.421465	0.423287	0.425047	0.426747	0.428387	0.429969	0.431494	0.432962	0.434375	0.435734	0.43704	0.438294	0.439497	0.44065	0.441754	0.442811	0.44382	0.444784	0.445704	0.44658	0.447413	0.448205	0.448956	0.449668	0.450342	0.450978	0.451579	0.452144	0.452675	0.453174	0.45364	0.454075	0.454481	0.454858	0.455207	0.45553	0.455827	0.456099	0.456348	0.456574	0.45678	0.456964	0.45713	0.457277
16.6		0.412929	0.41513	0.417261	0.419323	0.421319	0.423248	0.425112	0.426911	0.428648	0.430323	0.431937	0.433492	0.434988	0.436427	0.43781	0.439138	0.440412	0.441633	0.442802	0.44392	0.444989	0.44601	0.446983	0.447911	0.448793	0.449631	0.450427	0.451181	0.451894	0.452568	0.453204	0.453802	0.454365	0.454893	0.455386	0.455847	0.456277	0.456676	0.457046	0.457387	0.457701	0.45799	0.458253	0.458493	0.45871	0.458906	0.459082	0.459238
16.65		0.412969	0.415272	0.417503	0.419661	0.421749	0.423768	0.425718	0.427602	0.429419	0.431172	0.432862	0.434489	0.436055	0.43756	0.439008	0.440397	0.44173	0.443008	0.444231	0.445402	0.44652	0.447588	0.448607	0.449578	0.450501	0.451378	0.452211	0.453	0.453746	0.454452	0.455117	0.455743	0.456332	0.456884	0.457401	0.457883	0.458333	0.45875	0.459137	0.459495	0.459824	0.460126	0.460401	0.460652	0.46088	0.461084	0.461268	0.461431
16.7		0.413231	0.415635	0.417962	0.420215	0.422394	0.424501	0.426537	0.428503	0.4304	0.432229	0.433992	0.43569	0.437325	0.438896	0.440406	0.441857	0.443248	0.444581	0.445858	0.44708	0.448247	0.449362	0.450425	0.451438	0.452402	0.453317	0.454186	0.45501	0.455789	0.456525	0.457219	0.457873	0.458488	0.459064	0.459603	0.460107	0.460576	0.461012	0.461415	0.461788	0.462132	0.462447	0.462735	0.462996	0.463234	0.463448	0.463639	0.46381
16.75		0.413705	0.416206	0.418627	0.420971	0.423239	0.425431	0.427549	0.429594	0.431568	0.433472	0.435306	0.437073	0.438773	0.440409	0.44198	0.443489	0.444936	0.446324	0.447652	0.448923	0.450138	0.451298	0.452404	0.453458	0.454461	0.455413	0.456317	0.457174	0.457985	0.458751	0.459473	0.460154	0.460793	0.461392	0.461953	0.462477	0.462965	0.463419	0.463839	0.464227	0.464584	0.464912	0.465212	0.465484	0.465731	0.465953	0.466153	0.46633
16.8		0.41438	0.416974	0.419485	0.421916	0.424267	0.42654	0.428737	0.430857	0.432904	0.434878	0.43678	0.438612	0.440376	0.442071	0.443701	0.445265	0.446766	0.448205	0.449583	0.450901	0.452161	0.453363	0.45451	0.455603	0.456643	0.457631	0.458568	0.459457	0.460298	0.461092	0.461841	0.462546	0.463209	0.463831	0.464413	0.464956	0.465462	0.465932	0.466368	0.46677	0.467141	0.467481	0.467791	0.468074	0.46833	0.468561	0.468767	0.468951
16.85		0.415249	0.417928	0.420523	0.423034	0.425464	0.427812	0.430081	0.432273	0.434387	0.436427	0.438392	0.440285	0.442107	0.443859	0.445542	0.447159	0.44871	0.450196	0.451619	0.452981	0.454283	0.455526	0.456711	0.45784	0.458914	0.459935	0.460903	0.461821	0.46269	0.46351	0.464284	0.465013	0.465698	0.46634	0.466941	0.467503	0.468026	0.468512	0.468962	0.469377	0.46976	0.470111	0.470432	0.470724	0.470989	0.471227	0.47144	0.471631
16.9		0.4163	0.419058	0.421728	0.424313	0.426813	0.42923	0.431565	0.43382	0.435997	0.438096	0.440118	0.442067	0.443941	0.445745	0.447477	0.449141	0.450737	0.452267	0.453732	0.455133	0.456473	0.457752	0.458971	0.460133	0.461239	0.462289	0.463286	0.464231	0.465125	0.465969	0.466766	0.467516	0.468221	0.468882	0.4695	0.470078	0.470616	0.471116	0.47158	0.472007	0.472401	0.472763	0.473093	0.473394	0.473666	0.473911	0.474131	0.474326
16.95		0.417524	0.420351	0.423088	0.425737	0.428299	0.430776	0.43317	0.435481	0.437712	0.439863	0.441936	0.443933	0.445855	0.447703	0.449478	0.451183	0.452819	0.454387	0.455889	0.457325	0.458698	0.460009	0.461259	0.46245	0.463583	0.464659	0.465681	0.466649	0.467566	0.468431	0.469248	0.470016	0.470739	0.471416	0.47205	0.472643	0.473194	0.473707	0.474181	0.47462	0.475024	0.475394	0.475733	0.476041	0.47632	0.476571	0.476796	0.476997
17		0.418912	0.421796	0.424589	0.427292	0.429907	0.432435	0.434877	0.437236	0.439512	0.441707	0.443823	0.44586	0.447821	0.449707	0.451519	0.453259	0.454928	0.456528	0.45806	0.459526	0.460927	0.462264	0.46354	0.464755	0.465911	0.46701	0.468053	0.469041	0.469976	0.470859	0.471692	0.472476	0.473214	0.473905	0.474552	0.475156	0.475719	0.476242	0.476726	0.477174	0.477586	0.477964	0.478309	0.478624	0.478908	0.479165	0.479394	0.479599
17.05		0.420454	0.423383	0.42622	0.428965	0.431621	0.434189	0.436669	0.439065	0.441377	0.443606	0.445755	0.447824	0.449816	0.451731	0.453572	0.455339	0.457034	0.458659	0.460215	0.461704	0.463127	0.464486	0.465781	0.467015	0.46819	0.469306	0.470365	0.471368	0.472318	0.473215	0.474061	0.474858	0.475606	0.476309	0.476966	0.477579	0.478151	0.478682	0.479174	0.479629	0.480047	0.480431	0.480782	0.481101	0.48139	0.481651	0.481884	0.482092
17.1		0.42214	0.4251	0.427967	0.430742	0.433426	0.436021	0.438528	0.440949	0.443285	0.445538	0.44771	0.449801	0.451814	0.45375	0.45561	0.457396	0.459109	0.460751	0.462324	0.463829	0.465267	0.46664	0.467949	0.469196	0.470383	0.471511	0.472581	0.473595	0.474555	0.475462	0.476317	0.477122	0.477879	0.478588	0.479252	0.479873	0.48045	0.480987	0.481484	0.481944	0.482367	0.482755	0.483109	0.483432	0.483724	0.483987	0.484223	0.484433
17.15		0.42396	0.426936	0.429818	0.432607	0.435306	0.437914	0.440434	0.442868	0.445216	0.447482	0.449664	0.451767	0.45379	0.455736	0.457606	0.459401	0.461124	0.462774	0.464355	0.465868	0.467313	0.468694	0.47001	0.471264	0.472457	0.473591	0.474666	0.475686	0.476651	0.477562	0.478422	0.479231	0.479992	0.480705	0.481373	0.481996	0.482577	0.483117	0.483616	0.484078	0.484503	0.484893	0.48525	0.485574	0.485868	0.486132	0.48637	0.486581
17.2		0.425906	0.42888	0.43176	0.434548	0.437245	0.439852	0.442371	0.444803	0.44715	0.449414	0.451596	0.453697	0.45572	0.457664	0.459533	0.461328	0.463049	0.464699	0.466279	0.467791	0.469236	0.470615	0.471931	0.473184	0.474376	0.475509	0.476585	0.477604	0.478568	0.479479	0.480338	0.481147	0.481907	0.48262	0.483287	0.483911	0.484491	0.48503	0.48553	0.485991	0.486416	0.486806	0.487162	0.487486	0.48778	0.488045	0.488282	0.488493
17.25		0.427966	0.43092	0.433781	0.43655	0.439228	0.441817	0.444319	0.446735	0.449066	0.451315	0.453481	0.455568	0.457577	0.459508	0.461365	0.463147	0.464856	0.466495	0.468065	0.469566	0.471001	0.472371	0.473678	0.474922	0.476107	0.477232	0.4783	0.479312	0.48027	0.481174	0.482028	0.482831	0.483586	0.484294	0.484957	0.485576	0.486152	0.486688	0.487184	0.487643	0.488065	0.488452	0.488806	0.489127	0.489419	0.489682	0.489917	0.490127
17.3		0.430132	0.433046	0.435867	0.438598	0.44124	0.443793	0.446261	0.448644	0.450943	0.453161	0.455298	0.457356	0.459337	0.461242	0.463073	0.464831	0.466517	0.468133	0.469681	0.471162	0.472577	0.473929	0.475217	0.476445	0.477613	0.478723	0.479776	0.480774	0.481719	0.482611	0.483453	0.484245	0.48499	0.485688	0.486342	0.486953	0.487521	0.488049	0.488539	0.488991	0.489407	0.489789	0.490138	0.490456	0.490743	0.491002	0.491234	0.491441
17.35		0.432389	0.435247	0.438016	0.440695	0.443287	0.445792	0.448213	0.450551	0.452807	0.454983	0.45708	0.459099	0.461043	0.462912	0.464708	0.466433	0.468087	0.469673	0.471192	0.472644	0.474033	0.475359	0.476623	0.477828	0.478974	0.480063	0.481096	0.482075	0.483002	0.483878	0.484703	0.485481	0.486212	0.486897	0.487538	0.488137	0.488695	0.489213	0.489693	0.490137	0.490545	0.49092	0.491262	0.491574	0.491856	0.49211	0.492338	0.492541
17.4		0.43472	0.437516	0.440225	0.442846	0.445381	0.447832	0.4502	0.452487	0.454694	0.456823	0.458874	0.46085	0.462751	0.464579	0.466337	0.468024	0.469642	0.471193	0.472679	0.4741	0.475459	0.476756	0.477993	0.479171	0.480292	0.481357	0.482368	0.483326	0.484233	0.485089	0.485897	0.486658	0.487372	0.488043	0.48867	0.489256	0.489802	0.490309	0.490779	0.491213	0.491612	0.491979	0.492313	0.492618	0.492894	0.493143	0.493366	0.493564
17.45		0.437114	0.439842	0.442484	0.445041	0.447514	0.449906	0.452216	0.454447	0.4566	0.458676	0.460677	0.462605	0.464459	0.466243	0.467957	0.469603	0.471182	0.472695	0.474145	0.475531	0.476856	0.478121	0.479328	0.480478	0.481571	0.48261	0.483597	0.484531	0.485416	0.486251	0.487039	0.487781	0.488478	0.489132	0.489744	0.490316	0.490848	0.491343	0.491801	0.492225	0.492614	0.492972	0.493299	0.493596	0.493865	0.494108	0.494325	0.494519
17.5		0.439561	0.442215	0.444785	0.447273	0.449679	0.452006	0.454254	0.456424	0.458519	0.460539	0.462486	0.464361	0.466166	0.467901	0.469569	0.47117	0.472707	0.474179	0.475589	0.476938	0.478227	0.479458	0.480632	0.481751	0.482815	0.483826	0.484785	0.485695	0.486555	0.487368	0.488135	0.488857	0.489535	0.490171	0.490767	0.491323	0.491841	0.492322	0.492768	0.49318	0.493559	0.493907	0.494225	0.494514	0.494776	0.495012	0.495224	0.495412
17.55		0.442047	0.444623	0.447118	0.449532	0.451868	0.454125	0.456307	0.458414	0.460447	0.462407	0.464297	0.466117	0.467868	0.469552	0.471171	0.472725	0.474216	0.475645	0.477013	0.478322	0.479574	0.480768	0.481908	0.482993	0.484026	0.485007	0.485939	0.486821	0.487656	0.488445	0.489189	0.48989	0.490548	0.491166	0.491744	0.492283	0.492786	0.493253	0.493686	0.494085	0.494453	0.494791	0.4951	0.49538	0.495635	0.495864	0.496069	0.496252
17.6		0.444563	0.447057	0.449472	0.45181	0.454071	0.456257	0.45837	0.460409	0.462378	0.464276	0.466106	0.467868	0.469563	0.471194	0.472761	0.474266	0.47571	0.477093	0.478418	0.479686	0.480897	0.482054	0.483157	0.484208	0.485208	0.486158	0.48706	0.487914	0.488723	0.489487	0.490207	0.490886	0.491523	0.492121	0.492681	0.493203	0.49369	0.494142	0.494561	0.494948	0.495304	0.495631	0.49593	0.496202	0.496448	0.49667	0.496868	0.497045
17.65		0.447417	0.449812	0.452131	0.454376	0.456547	0.458645	0.460674	0.462632	0.464522	0.466344	0.468101	0.469793	0.471421	0.472986	0.474491	0.475936	0.477322	0.47865	0.479922	0.481139	0.482303	0.483413	0.484472	0.485481	0.486441	0.487354	0.488219	0.48904	0.489816	0.490549	0.491241	0.491892	0.492504	0.493078	0.493616	0.494117	0.494585	0.495019	0.495421	0.495793	0.496135	0.496449	0.496735	0.496996	0.497233	0.497446	0.497636	0.497806
17.7		0.450893	0.453158	0.455351	0.457473	0.459527	0.461512	0.46343	0.465282	0.467069	0.468793	0.470454	0.472054	0.473593	0.475074	0.476497	0.477863	0.479174	0.48043	0.481634	0.482785	0.483885	0.484935	0.485937	0.486891	0.487799	0.488662	0.48948	0.490256	0.49099	0.491684	0.492338	0.492954	0.493533	0.494076	0.494584	0.495058	0.4955	0.495911	0.496291	0.496643	0.496966	0.497263	0.497534	0.497781	0.498005	0.498206	0.498386	0.498547
17.75		0.454934	0.457042	0.459082	0.461057	0.462968	0.464815	0.466599	0.468322	0.469985	0.471589	0.473135	0.474624	0.476056	0.477434	0.478758	0.480029	0.481249	0.482418	0.483537	0.484608	0.485632	0.486609	0.487541	0.488429	0.489274	0.490076	0.490838	0.49156	0.492243	0.492888	0.493497	0.49407	0.494609	0.495114	0.495587	0.496028	0.496439	0.496821	0.497175	0.497502	0.497803	0.49808	0.498332	0.498562	0.49877	0.498957	0.499125	0.499274
17.8		0.459487	0.461412	0.463276	0.465081	0.466826	0.468513	0.470144	0.471718	0.473237	0.474702	0.476115	0.477475	0.478783	0.480042	0.481252	0.482413	0.483527	0.484595	0.485618	0.486596	0.487531	0.488424	0.489276	0.490087	0.490859	0.491592	0.492288	0.492947	0.493571	0.494161	0.494717	0.495241	0.495733	0.496194	0.496626	0.497029	0.497405	0.497754	0.498078	0.498376	0.498651	0.498904	0.499134	0.499344	0.499534	0.499705	0.499859	0.499995
17.85		0.464496	0.466217	0.467884	0.469498	0.471058	0.472567	0.474025	0.475432	0.476791	0.478101	0.479364	0.48058	0.48175	0.482875	0.483957	0.484995	0.485992	0.486947	0.487861	0.488736	0.489572	0.49037	0.491132	0.491857	0.492547	0.493203	0.493825	0.494415	0.494973	0.4955	0.495997	0.496465	0.496905	0.497318	0.497704	0.498065	0.498401	0.498713	0.499002	0.499269	0.499515	0.49974	0.499946	0.500134	0.500304	0.500457	0.500594	0.500716
17.9		0.469906	0.471405	0.472857	0.474262	0.47562	0.476934	0.478203	0.479429	0.480612	0.481753	0.482852	0.483911	0.48493	0.48591	0.486852	0.487756	0.488624	0.489455	0.490251	0.491013	0.491741	0.492436	0.493099	0.493731	0.494331	0.494902	0.495444	0.495958	0.496444	0.496903	0.497336	0.497743	0.498126	0.498486	0.498822	0.499136	0.499428	0.4997	0.499952	0.500185	0.500399	0.500595	0.500775	0.500938	0.501086	0.501219	0.501339	0.501445
17.95		0.475664	0.476924	0.478145	0.479326	0.480469	0.481574	0.482642	0.483672	0.484667	0.485627	0.486551	0.487442	0.488299	0.489123	0.489915	0.490675	0.491405	0.492104	0.492774	0.493414	0.494027	0.494611	0.495169	0.4957	0.496205	0.496685	0.497141	0.497573	0.497982	0.498368	0.498732	0.499075	0.499397	0.499699	0.499982	0.500246	0.500492	0.50072	0.500932	0.501128	0.501308	0.501473	0.501624	0.501761	0.501886	0.501998	0.502098	0.502188
18		0.481713	0.482722	0.4837	0.484646	0.485561	0.486445	0.4873	0.488126	0.488922	0.48969	0.490431	0.491144	0.49183	0.49249	0.493124	0.493733	0.494317	0.494877	0.495414	0.495927	0.496417	0.496885	0.497331	0.497757	0.498161	0.498546	0.498911	0.499256	0.499584	0.499893	0.500184	0.500459	0.500717	0.500959	0.501185	0.501397	0.501594	0.501777	0.501946	0.502103	0.502247	0.502379	0.5025	0.50261	0.50271	0.5028	0.50288	0.502952
18.05		0.487999	0.488747	0.489472	0.490173	0.490852	0.491508	0.492141	0.492753	0.493344	0.493913	0.494462	0.49499	0.495499	0.495988	0.496459	0.49691	0.497343	0.497758	0.498156	0.498536	0.498899	0.499246	0.499577	0.499893	0.500193	0.500478	0.500748	0.501004	0.501247	0.501476	0.501692	0.501896	0.502087	0.502266	0.502434	0.502591	0.502737	0.502873	0.502998	0.503114	0.503221	0.503319	0.503409	0.503491	0.503564	0.503631	0.503691	0.503744
18.1		0.494468	0.494948	0.495413	0.495863	0.496298	0.496719	0.497126	0.497518	0.497897	0.498263	0.498615	0.498954	0.49928	0.499594	0.499896	0.500186	0.500464	0.50073	0.500985	0.501229	0.501462	0.501685	0.501897	0.502099	0.502292	0.502475	0.502648	0.502813	0.502969	0.503116	0.503254	0.503385	0.503508	0.503623	0.50373	0.503831	0.503925	0.504012	0.504092	0.504167	0.504235	0.504298	0.504356	0.504408	0.504456	0.504498	0.504537	0.504571
18.15		0.501064	0.501272	0.501473	0.501668	0.501857	0.502039	0.502215	0.502385	0.502549	0.502708	0.50286	0.503007	0.503148	0.503284	0.503415	0.50354	0.503661	0.503776	0.503887	0.503992	0.504093	0.50419	0.504282	0.504369	0.504453	0.504532	0.504607	0.504678	0.504746	0.504809	0.504869	0.504926	0.504979	0.505029	0.505076	0.505119	0.50516	0.505197	0.505232	0.505265	0.505294	0.505322	0.505346	0.505369	0.50539	0.505408	0.505425	0.505439
18.2		0.507686	0.507686	0.507686	0.507684	0.507683	0.50768	0.507677	0.507673	0.507669	0.507664	0.507658	0.507651	0.507644	0.507636	0.507628	0.507619	0.507609	0.507598	0.507587	0.507575	0.507563	0.50755	0.507536	0.507521	0.507506	0.50749	0.507473	0.507455	0.507437	0.507418	0.507399	0.507379	0.507358	0.507336	0.507313	0.50729	0.507266	0.507242	0.507217	0.507191	0.507164	0.507136	0.507108	0.507079	0.507049	0.507019	0.506988	0.506956
18.25		0.514177	0.514178	0.514175	0.514169	0.514159	0.514146	0.51413	0.51411	0.514086	0.514059	0.514029	0.513994	0.513957	0.513916	0.513871	0.513823	0.513771	0.513716	0.513657	0.513595	0.513529	0.51346	0.513387	0.51331	0.51323	0.513146	0.513059	0.512968	0.512874	0.512776	0.512674	0.512568	0.51246	0.512347	0.512231	0.512111	0.511987	0.51186	0.511729	0.511595	0.511457	0.511315	0.511169	0.51102	0.510867	0.510711	0.51055	0.510386
18.3		0.520635	0.520636	0.520631	0.52062	0.520602	0.520578	0.520548	0.520511	0.520468	0.520418	0.520362	0.520299	0.520231	0.520155	0.520074	0.519986	0.519892	0.519791	0.519684	0.51957	0.51945	0.519324	0.519191	0.519052	0.518907	0.518755	0.518596	0.518432	0.518261	0.518083	0.517899	0.517709	0.517512	0.517309	0.517099	0.516883	0.516661	0.516432	0.516197	0.515955	0.515707	0.515453	0.515192	0.514924	0.51465	0.51437	0.514084	0.513791
18.35		0.527007	0.527009	0.527001	0.526985	0.526959	0.526924	0.526879	0.526825	0.526762	0.52669	0.526608	0.526517	0.526417	0.526308	0.52619	0.526062	0.525925	0.525779	0.525624	0.52546	0.525286	0.525103	0.524912	0.524711	0.524501	0.524282	0.524054	0.523817	0.52357	0.523315	0.523051	0.522777	0.522495	0.522204	0.521903	0.521594	0.521276	0.520948	0.520612	0.520267	0.519913	0.51955	0.519178	0.518797	0.518407	0.518008	0.517601	0.517184
18.4		0.53324	0.533242	0.533233	0.533211	0.533177	0.53313	0.533072	0.533002	0.532919	0.532825	0.532718	0.532599	0.532469	0.532326	0.532172	0.532005	0.531827	0.531637	0.531435	0.531222	0.530996	0.530759	0.530511	0.53025	0.529978	0.529694	0.529399	0.529092	0.528774	0.528444	0.528103	0.52775	0.527386	0.527011	0.526624	0.526225	0.525816	0.525395	0.524963	0.52452	0.524065	0.5236	0.523123	0.522635	0.522136	0.521626	0.521105	0.520573
18.45		0.539281	0.539284	0.539272	0.539245	0.539203	0.539147	0.539075	0.538988	0.538887	0.538771	0.53864	0.538495	0.538335	0.53816	0.537971	0.537767	0.537549	0.537317	0.537071	0.53681	0.536535	0.536246	0.535943	0.535625	0.535294	0.534949	0.53459	0.534217	0.53383	0.53343	0.533015	0.532588	0.532146	0.531691	0.531223	0.530741	0.530246	0.529737	0.529215	0.52868	0.528132	0.52757	0.526996	0.526408	0.525807	0.525194	0.524567	0.523928
18.5		0.545078	0.545082	0.545068	0.545036	0.544987	0.54492	0.544835	0.544733	0.544614	0.544477	0.544323	0.544153	0.543964	0.543759	0.543538	0.543299	0.543043	0.542771	0.542482	0.542177	0.541855	0.541517	0.541162	0.540792	0.540405	0.540002	0.539583	0.539148	0.538697	0.538231	0.537748	0.53725	0.536737	0.536208	0.535664	0.535104	0.534529	0.533939	0.533334	0.532714	0.532078	0.531428	0.530763	0.530084	0.52939	0.528681	0.527958	0.52722
18.55		0.550578	0.550582	0.550566	0.55053	0.550474	0.550397	0.550301	0.550184	0.550048	0.549893	0.549717	0.549522	0.549308	0.549075	0.548822	0.548551	0.54826	0.547951	0.547623	0.547276	0.546911	0.546527	0.546125	0.545705	0.545266	0.54481	0.544336	0.543844	0.543334	0.542807	0.542262	0.541699	0.54112	0.540523	0.539909	0.539278	0.53863	0.537966	0.537284	0.536587	0.535872	0.535142	0.534395	0.533632	0.532852	0.532057	0.531246	0.530419
18.6		0.555729	0.555734	0.555716	0.555675	0.555612	0.555527	0.55542	0.55529	0.555139	0.554965	0.55477	0.554554	0.554316	0.554056	0.553776	0.553474	0.553152	0.552809	0.552445	0.55206	0.551656	0.551231	0.550786	0.55032	0.549835	0.549331	0.548806	0.548263	0.547699	0.547117	0.546516	0.545895	0.545256	0.544598	0.543922	0.543227	0.542514	0.541782	0.541033	0.540265	0.53948	0.538678	0.537857	0.53702	0.536165	0.535293	0.534404	0.533498
18.65		0.560861	0.560866	0.560847	0.560802	0.560733	0.560639	0.56052	0.560377	0.56021	0.560019	0.559805	0.559566	0.559304	0.559019	0.558711	0.558379	0.558025	0.557648	0.557248	0.556826	0.556382	0.555916	0.555428	0.554918	0.554387	0.553834	0.55326	0.552665	0.552049	0.551412	0.550755	0.550077	0.549379	0.54866	0.547922	0.547164	0.546386	0.545589	0.544772	0.543937	0.543082	0.542209	0.541316	0.540406	0.539476	0.538529	0.537564	0.536581
18.7		0.566301	0.566307	0.566285	0.566236	0.566159	0.566055	0.565924	0.565767	0.565583	0.565372	0.565136	0.564873	0.564585	0.564271	0.563932	0.563568	0.563178	0.562764	0.562325	0.561862	0.561375	0.560863	0.560328	0.559769	0.559187	0.558582	0.557953	0.557302	0.556628	0.555932	0.555213	0.554472	0.55371	0.552926	0.55212	0.551293	0.550445	0.549576	0.548687	0.547777	0.546847	0.545896	0.544926	0.543936	0.542927	0.541898	0.54085	0.539784
18.75		0.571986	0.571992	0.571968	0.571914	0.571829	0.571715	0.571571	0.571398	0.571195	0.570963	0.570703	0.570414	0.570098	0.569753	0.56938	0.56898	0.568552	0.568098	0.567617	0.567109	0.566575	0.566014	0.565428	0.564816	0.564179	0.563517	0.56283	0.562118	0.561382	0.560621	0.559837	0.559029	0.558197	0.557342	0.556464	0.555563	0.55464	0.553695	0.552727	0.551738	0.550727	0.549694	0.548641	0.547567	0.546472	0.545356	0.544221	0.543065
18.8		0.577854	0.577862	0.577835	0.577775	0.577683	0.577557	0.577398	0.577208	0.576985	0.576731	0.576445	0.576129	0.575781	0.575403	0.574994	0.574556	0.574088	0.57359	0.573064	0.572508	0.571924	0.571311	0.570671	0.570003	0.569307	0.568584	0.567835	0.567058	0.566256	0.565427	0.564573	0.563693	0.562788	0.561858	0.560904	0.559925	0.558922	0.557895	0.556845	0.555772	0.554676	0.553557	0.552416	0.551253	0.550068	0.548861	0.547634	0.546385
18.85		0.583845	0.583853	0.583824	0.583759	0.583657	0.583519	0.583346	0.583137	0.582893	0.582615	0.582302	0.581956	0.581576	0.581162	0.580716	0.580237	0.579726	0.579183	0.578608	0.578002	0.577365	0.576698	0.576	0.575272	0.574515	0.573729	0.572913	0.572069	0.571197	0.570297	0.569369	0.568414	0.567432	0.566424	0.565389	0.564329	0.563242	0.562131	0.560995	0.559834	0.558649	0.55744	0.556208	0.554952	0.553673	0.552372	0.551049	0.549704
18.9		0.589897	0.589906	0.589874	0.589802	0.589691	0.58954	0.589351	0.589123	0.588857	0.588554	0.588213	0.587835	0.587421	0.586971	0.586485	0.585964	0.585408	0.584817	0.584192	0.583534	0.582842	0.582117	0.581359	0.58057	0.579748	0.578896	0.578012	0.577097	0.576153	0.575178	0.574174	0.573141	0.57208	0.57099	0.569872	0.568727	0.567554	0.566355	0.56513	0.563879	0.562602	0.5613	0.559973	0.558622	0.557247	0.555849	0.554427	0.552982
18.95		0.595947	0.595957	0.595922	0.595844	0.595723	0.595559	0.595353	0.595106	0.594817	0.594487	0.594117	0.593708	0.593258	0.59277	0.592243	0.591678	0.591075	0.590436	0.589759	0.589046	0.588298	0.587513	0.586694	0.585841	0.584953	0.584032	0.583078	0.582091	0.581072	0.580021	0.578939	0.577825	0.576682	0.575508	0.574305	0.573073	0.571812	0.570523	0.569207	0.567863	0.566492	0.565095	0.563672	0.562224	0.56075	0.559252	0.55773	0.556184
19		0.601934	0.601945	0.601907	0.601823	0.601692	0.601515	0.601292	0.601024	0.600712	0.600355	0.599955	0.599513	0.599027	0.5985	0.597931	0.597321	0.596671	0.595981	0.595252	0.594483	0.593677	0.592832	0.59195	0.591031	0.590076	0.589086	0.588059	0.586999	0.585904	0.584775	0.583613	0.582418	0.581191	0.579932	0.578643	0.577322	0.575972	0.574591	0.573182	0.571744	0.570278	0.568785	0.567264	0.565717	0.564144	0.562546	0.560922	0.559274
19.05		0.607797	0.607808	0.607768	0.607677	0.607535	0.607345	0.607105	0.606816	0.60648	0.606096	0.605666	0.60519	0.604668	0.604101	0.603489	0.602834	0.602136	0.601395	0.600612	0.599787	0.598922	0.598016	0.59707	0.596085	0.595062	0.594001	0.592902	0.591766	0.590594	0.589387	0.588144	0.586867	0.585556	0.584211	0.582834	0.581425	0.579984	0.578512	0.577009	0.575477	0.573915	0.572324	0.570706	0.56906	0.567387	0.565687	0.563962	0.562211
19.1		0.613473	0.613485	0.613442	0.613344	0.613193	0.612988	0.612731	0.612421	0.612061	0.61165	0.611189	0.610679	0.61012	0.609513	0.608858	0.608157	0.60741	0.606618	0.605781	0.604899	0.603974	0.603007	0.601997	0.600946	0.599854	0.598722	0.59755	0.596339	0.59509	0.593804	0.59248	0.59112	0.589725	0.588294	0.586829	0.585331	0.583799	0.582235	0.580639	0.579013	0.577355	0.575668	0.573952	0.572207	0.570434	0.568634	0.566808	0.564956
19.15		0.618902	0.618915	0.618868	0.618764	0.618602	0.618383	0.618109	0.617778	0.617394	0.616955	0.616463	0.615919	0.615323	0.614676	0.613979	0.613232	0.612436	0.611592	0.610701	0.609763	0.608779	0.60775	0.606676	0.605558	0.604398	0.603195	0.60195	0.600665	0.599339	0.597974	0.59657	0.595128	0.593648	0.592132	0.590581	0.588994	0.587372	0.585717	0.584029	0.582308	0.580556	0.578774	0.576961	0.575118	0.573247	0.571349	0.569422	0.56747
19.2		0.624021	0.624034	0.623985	0.623874	0.623702	0.623469	0.623177	0.622826	0.622417	0.621951	0.621429	0.620851	0.620218	0.619531	0.618791	0.617999	0.617155	0.61626	0.615315	0.614321	0.613279	0.612189	0.611051	0.609868	0.60864	0.607367	0.606051	0.604691	0.60329	0.601847	0.600363	0.59884	0.597278	0.595678	0.594041	0.592367	0.590657	0.588912	0.587133	0.585321	0.583476	0.5816	0.579692	0.577754	0.575787	0.573791	0.571767	0.569717
19.25		0.628768	0.628783	0.628731	0.628613	0.628431	0.628184	0.627875	0.627504	0.627071	0.626578	0.626026	0.625415	0.624746	0.62402	0.623238	0.622401	0.621509	0.620565	0.619567	0.618518	0.617418	0.616268	0.615069	0.613822	0.612527	0.611186	0.609799	0.608367	0.606891	0.605372	0.603812	0.602209	0.600567	0.598884	0.597163	0.595404	0.593609	0.591777	0.589909	0.588008	0.586072	0.584105	0.582105	0.580074	0.578014	0.575924	0.573806	0.57166
19.3		0.633083	0.633098	0.633043	0.632919	0.632727	0.632467	0.632141	0.63175	0.631294	0.630775	0.630193	0.62955	0.628846	0.628082	0.627259	0.626379	0.625441	0.624448	0.623399	0.622297	0.621141	0.619933	0.618673	0.617364	0.616005	0.614597	0.613142	0.61164	0.610093	0.6085	0.606864	0.605186	0.603465	0.601703	0.599902	0.598061	0.596182	0.594266	0.592313	0.590325	0.588303	0.586248	0.584159	0.58204	0.579889	0.577709	0.5755	0.573264
19.35		0.636903	0.636919	0.636861	0.636729	0.636526	0.636252	0.635907	0.635494	0.635012	0.634464	0.633849	0.63317	0.632427	0.631621	0.630753	0.629824	0.628836	0.627788	0.626683	0.625521	0.624303	0.623031	0.621705	0.620327	0.618896	0.617415	0.615885	0.614306	0.612679	0.611006	0.609288	0.607525	0.605718	0.603869	0.601979	0.600049	0.598079	0.59607	0.594025	0.591943	0.589826	0.587674	0.58549	0.583273	0.581025	0.578747	0.57644	0.574104
19.4		0.640166	0.640183	0.640121	0.639981	0.639764	0.639472	0.639105	0.638665	0.638152	0.637569	0.636915	0.636192	0.635402	0.634545	0.633622	0.632635	0.631585	0.630473	0.6293	0.628067	0.626775	0.625426	0.62402	0.622559	0.621043	0.619475	0.617854	0.616183	0.614462	0.612693	0.610876	0.609013	0.607104	0.605152	0.603157	0.60112	0.599042	0.596925	0.594769	0.592576	0.590347	0.588083	0.585785	0.583455	0.581093	0.5787	0.576278	0.573828
19.45		0.642811	0.642829	0.642763	0.642613	0.642381	0.642068	0.641676	0.641205	0.640657	0.640033	0.639334	0.638562	0.637718	0.636803	0.635818	0.634765	0.633645	0.63246	0.631209	0.629895	0.628519	0.627083	0.625587	0.624032	0.622421	0.620753	0.619031	0.617256	0.615429	0.613551	0.611624	0.609648	0.607625	0.605557	0.603444	0.601288	0.59909	0.596851	0.594573	0.592256	0.589903	0.587514	0.58509	0.582633	0.580145	0.577625	0.575077	0.5725
19.5		0.644776	0.644796	0.644724	0.644564	0.644315	0.64398	0.643559	0.643054	0.642468	0.6418	0.641052	0.640226	0.639323	0.638345	0.637293	0.636168	0.634972	0.633706	0.632371	0.63097	0.629502	0.627971	0.626377	0.624721	0.623005	0.621231	0.619399	0.617512	0.61557	0.613575	0.611528	0.609431	0.607285	0.605092	0.602853	0.600569	0.598242	0.595873	0.593463	0.591015	0.588529	0.586007	0.583449	0.580859	0.578236	0.575583	0.5729	0.57019
19.55		0.645999	0.646021	0.645944	0.645772	0.645506	0.645146	0.644696	0.644156	0.643528	0.642814	0.642014	0.641131	0.640167	0.639122	0.637998	0.636797	0.635521	0.634171	0.632748	0.631254	0.629691	0.62806	0.626363	0.624602	0.622777	0.62089	0.618944	0.616939	0.614877	0.61276	0.61059	0.608367	0.606093	0.60377	0.6014	0.598984	0.596523	0.59402	0.591475	0.58889	0.586268	0.583609	0.580914	0.578186	0.575427	0.572637	0.569818	0.566971
19.6		0.646555	0.64639	0.646133	0.645784	0.645346	0.64482	0.644208	0.64351	0.642729	0.641866	0.640921	0.639897	0.638796	0.637617	0.636364	0.635037	0.633638	0.632169	0.63063	0.629023	0.62735	0.625611	0.62381	0.621946	0.620022	0.618038	0.615997	0.613899	0.611747	0.609541	0.607283	0.604975	0.602617	0.600212	0.597761	0.595265	0.592726	0.590145	0.587523	0.584862	0.582164	0.57943	0.576661	0.573859	0.571025	0.568161	0.565268	0.562347
19.65		0.646673	0.646285	0.645811	0.645253	0.644613	0.643891	0.643089	0.642207	0.641249	0.640213	0.639103	0.637919	0.636662	0.635335	0.633937	0.632471	0.630937	0.629337	0.627672	0.625944	0.624154	0.622303	0.620392	0.618422	0.616396	0.614314	0.612177	0.609987	0.607745	0.605453	0.603111	0.600721	0.598284	0.595801	0.593275	0.590705	0.588094	0.585442	0.582752	0.580023	0.577258	0.574458	0.571623	0.568756	0.565858	0.56293	0.559972	0.556987
19.7		0.646718	0.646093	0.645389	0.644609	0.643752	0.642821	0.641817	0.64074	0.639592	0.638373	0.637085	0.63573	0.634307	0.632819	0.631267	0.629651	0.627972	0.626233	0.624433	0.622574	0.620658	0.618685	0.616656	0.614573	0.612437	0.610248	0.608009	0.605719	0.603381	0.600995	0.598562	0.596084	0.593562	0.590997	0.588389	0.585741	0.583053	0.580326	0.577562	0.574761	0.571925	0.569055	0.566152	0.563217	0.560251	0.557256	0.554232	0.551181
19.75		0.646688	0.645817	0.644875	0.643864	0.642783	0.641635	0.64042	0.639139	0.637793	0.636383	0.634911	0.633376	0.63178	0.630124	0.628409	0.626636	0.624806	0.622919	0.620978	0.618982	0.616933	0.614832	0.612679	0.610476	0.608224	0.605923	0.603575	0.601181	0.598741	0.596257	0.593729	0.591159	0.588547	0.585894	0.583202	0.580471	0.577703	0.574898	0.572057	0.569181	0.566272	0.56333	0.560356	0.557351	0.554316	0.551253	0.548161	0.545043
19.8		0.646583	0.645462	0.644279	0.643032	0.641724	0.640355	0.638925	0.637436	0.635889	0.634284	0.632622	0.630903	0.62913	0.627302	0.625421	0.623486	0.6215	0.619463	0.617376	0.615239	0.613053	0.61082	0.608539	0.606213	0.603841	0.601425	0.598965	0.596463	0.593918	0.591332	0.588706	0.58604	0.583336	0.580594	0.577815	0.574999	0.572149	0.569264	0.566345	0.563393	0.560409	0.557394	0.554349	0.551274	0.54817	0.545039	0.54188	0.538695
19.85		0.646399	0.645032	0.643608	0.642128	0.640593	0.639003	0.63736	0.635663	0.633914	0.632114	0.630262	0.62836	0.626409	0.624409	0.62236	0.620264	0.618121	0.615932	0.613697	0.611418	0.609095	0.606728	0.604319	0.601868	0.599375	0.596842	0.594269	0.591657	0.589007	0.586318	0.583593	0.580831	0.578034	0.575201	0.572335	0.569434	0.566501	0.563536	0.560539	0.557511	0.554453	0.551366	0.54825	0.545106	0.541935	0.538737	0.535513	0.532264
19.9		0.646136	0.644529	0.642871	0.641164	0.639407	0.637603	0.635751	0.633852	0.631906	0.629914	0.627877	0.625795	0.623669	0.621499	0.619287	0.617031	0.614734	0.612395	0.610016	0.607596	0.605137	0.602639	0.600102	0.597528	0.594916	0.592267	0.589583	0.586862	0.584107	0.581318	0.578494	0.575638	0.572748	0.569827	0.566874	0.56389	0.560876	0.557832	0.554758	0.551657	0.548527	0.545369	0.542185	0.538975	0.535739	0.532477	0.529191	0.525881
19.95		0.645793	0.643957	0.642077	0.640154	0.638187	0.636178	0.634127	0.632034	0.629901	0.627726	0.625512	0.623257	0.620964	0.618632	0.616261	0.613853	0.611407	0.608925	0.606406	0.603851	0.601261	0.598636	0.595977	0.593283	0.590556	0.587797	0.585004	0.582179	0.579323	0.576436	0.573518	0.57057	0.567592	0.564585	0.561549	0.558485	0.555393	0.552274	0.549128	0.545955	0.542757	0.539533	0.536285	0.533011	0.529714	0.526394	0.52305	0.519684
20		0.645367	0.643321	0.641235	0.639112	0.63695	0.634752	0.632516	0.630244	0.627935	0.625591	0.623211	0.620797	0.618347	0.615864	0.613346	0.610795	0.608211	0.605594	0.602945	0.600264	0.597551	0.594807	0.592033	0.589228	0.586393	0.583529	0.580635	0.577713	0.574762	0.571783	0.568776	0.565742	0.562682	0.559595	0.556481	0.553342	0.550178	0.546989	0.543775	0.540538	0.537276	0.533991	0.530683	0.527353	0.524	0.520626	0.51723	0.513813
20.05		0.644858	0.642623	0.640354	0.638052	0.635716	0.633348	0.630947	0.628514	0.626048	0.623552	0.621024	0.618465	0.615875	0.613255	0.610605	0.607926	0.605217	0.602479	0.599712	0.596917	0.594093	0.591242	0.588364	0.585458	0.582526	0.579567	0.576582	0.573571	0.570535	0.567473	0.564387	0.561275	0.55814	0.554981	0.551798	0.548592	0.545363	0.542111	0.538837	0.53554	0.532223	0.528883	0.525523	0.522142	0.518741	0.515319	0.511878	0.508417
20.1		0.644263	0.641868	0.639443	0.636988	0.634504	0.631991	0.629449	0.626878	0.624279	0.621652	0.618997	0.616315	0.613605	0.610868	0.608105	0.605315	0.602499	0.599657	0.596789	0.593896	0.590978	0.588035	0.585067	0.582075	0.579059	0.576018	0.572955	0.569868	0.566758	0.563625	0.56047	0.557293	0.554093	0.550872	0.547629	0.544366	0.541081	0.537776	0.53445	0.531104	0.527739	0.524353	0.520949	0.517525	0.514083	0.510622	0.507143	0.503645
20.15		0.643581	0.641059	0.63851	0.635935	0.633333	0.630705	0.628051	0.625372	0.622666	0.619936	0.61718	0.6144	0.611595	0.608765	0.605912	0.603034	0.600133	0.597208	0.59426	0.591289	0.588295	0.585278	0.582239	0.579178	0.576095	0.57299	0.569864	0.566716	0.563548	0.560359	0.557149	0.553919	0.550668	0.547398	0.544108	0.540799	0.53747	0.534122	0.530756	0.527371	0.523968	0.520547	0.517107	0.513651	0.510176	0.506685	0.503176	0.499651
20.2		0.64281	0.6402	0.637566	0.634907	0.632223	0.629515	0.626784	0.624028	0.621249	0.618447	0.615621	0.612773	0.609901	0.607007	0.604091	0.601152	0.598192	0.595209	0.592205	0.58918	0.586133	0.583065	0.579977	0.576868	0.573738	0.570589	0.567419	0.56423	0.561021	0.557792	0.554544	0.551278	0.547992	0.544688	0.541365	0.538024	0.534666	0.531289	0.527895	0.524483	0.521054	0.517608	0.514145	0.510666	0.50717	0.503658	0.50013	0.496586
20.25		0.641948	0.639295	0.636618	0.633917	0.631193	0.628446	0.625676	0.622882	0.620067	0.617229	0.614368	0.611486	0.608582	0.605656	0.602708	0.599739	0.59675	0.593739	0.590707	0.587655	0.584582	0.58149	0.578377	0.575244	0.572092	0.56892	0.565729	0.562519	0.55929	0.556043	0.552777	0.549492	0.54619	0.542869	0.539531	0.536175	0.532802	0.529411	0.526003	0.522579	0.519138	0.515681	0.512207	0.508717	0.505211	0.50169	0.498153	0.4946
20.3		0.640995	0.638347	0.635676	0.632981	0.630262	0.62752	0.624755	0.621968	0.619157	0.616324	0.613469	0.610591	0.607692	0.604771	0.601828	0.598864	0.595878	0.592872	0.589845	0.586797	0.583729	0.58064	0.577531	0.574403	0.571255	0.568087	0.5649	0.561693	0.558468	0.555224	0.551962	0.548681	0.545382	0.542065	0.53873	0.535377	0.532007	0.52862	0.525215	0.521794	0.518356	0.514902	0.511431	0.507944	0.504441	0.500922	0.497388	0.493838
20.35		0.639964	0.637354	0.63472	0.632061	0.629377	0.62667	0.623939	0.621184	0.618406	0.615604	0.61278	0.609932	0.607062	0.604169	0.601254	0.598317	0.595358	0.592378	0.589376	0.586352	0.583308	0.580242	0.577156	0.574049	0.570922	0.567775	0.564608	0.561421	0.558215	0.55499	0.551745	0.548481	0.545199	0.541898	0.538579	0.535242	0.531886	0.528513	0.525123	0.521715	0.51829	0.514848	0.511389	0.507914	0.504422	0.500914	0.49739	0.493851
20.4		0.638873	0.636312	0.633724	0.631111	0.628473	0.625809	0.623121	0.620408	0.61767	0.614909	0.612123	0.609313	0.60648	0.603624	0.600744	0.597841	0.594915	0.591967	0.588997	0.586004	0.58299	0.579953	0.576896	0.573817	0.570716	0.567595	0.564454	0.561292	0.558109	0.554907	0.551685	0.548443	0.545181	0.541901	0.538602	0.535283	0.531947	0.528592	0.525218	0.521827	0.518418	0.514992	0.511548	0.508088	0.50461	0.501116	0.497605	0.494078
20.45		0.637726	0.635222	0.63269	0.630132	0.627547	0.624936	0.622298	0.619635	0.616946	0.614232	0.611493	0.608728	0.605939	0.603125	0.600287	0.597425	0.594539	0.59163	0.588697	0.585741	0.582762	0.57976	0.576736	0.57369	0.570621	0.567531	0.56442	0.561286	0.558132	0.554957	0.551762	0.548545	0.545309	0.542053	0.538777	0.535481	0.532166	0.528832	0.52548	0.522108	0.518718	0.515311	0.511885	0.508441	0.50498	0.501502	0.498007	0.494495
20.5		0.636525	0.634086	0.631619	0.629123	0.626599	0.624048	0.621469	0.618863	0.616229	0.613569	0.610883	0.60817	0.605431	0.602666	0.599876	0.59706	0.594219	0.591354	0.588464	0.58555	0.582611	0.579649	0.576663	0.573654	0.570621	0.567566	0.564489	0.561389	0.558266	0.555122	0.551957	0.54877	0.545562	0.542333	0.539083	0.535813	0.532523	0.529213	0.525884	0.522535	0.519167	0.51578	0.512374	0.50895	0.505508	0.502048	0.49857	0.495075
20.55		0.635273	0.632907	0.630511	0.628085	0.625629	0.623144	0.62063	0.618087	0.615515	0.612915	0.610287	0.607632	0.604948	0.602238	0.5995	0.596736	0.593945	0.591129	0.588286	0.585417	0.582524	0.579605	0.576661	0.573693	0.570701	0.567684	0.564644	0.561581	0.558494	0.555384	0.552252	0.549097	0.54592	0.542721	0.539501	0.536259	0.532996	0.529713	0.526409	0.523084	0.51974	0.516376	0.512993	0.50959	0.506169	0.502729	0.499271	0.495794
20.6		0.633973	0.631687	0.629368	0.627018	0.624636	0.622223	0.619779	0.617305	0.6148	0.612265	0.609701	0.607107	0.604484	0.601832	0.599152	0.596443	0.593706	0.590942	0.588151	0.585332	0.582487	0.579615	0.576717	0.573793	0.570844	0.567869	0.564869	0.561845	0.558796	0.555723	0.552627	0.549506	0.546363	0.543197	0.540008	0.536796	0.533563	0.530308	0.527031	0.523734	0.520415	0.517076	0.513717	0.510338	0.506939	0.50352	0.500083	0.496627
20.65		0.631874	0.629691	0.627473	0.625222	0.622936	0.620618	0.618266	0.615881	0.613464	0.611015	0.608534	0.606022	0.603478	0.600904	0.598299	0.595664	0.593	0.590305	0.587582	0.58483	0.582049	0.579241	0.576404	0.57354	0.570649	0.56773	0.564786	0.561815	0.558818	0.555796	0.552749	0.549676	0.54658	0.543458	0.540314	0.537145	0.533953	0.530739	0.527502	0.524242	0.520961	0.517658	0.514334	0.510989	0.507623	0.504238	0.500832	0.497406
20.7		0.628334	0.626294	0.624215	0.6221	0.619947	0.617759	0.615534	0.613274	0.610978	0.608648	0.606283	0.603884	0.601452	0.598986	0.596487	0.593955	0.591391	0.588796	0.586168	0.58351	0.580821	0.578102	0.575353	0.572574	0.569766	0.566929	0.564063	0.56117	0.558249	0.5553	0.552325	0.549323	0.546294	0.54324	0.540161	0.537056	0.533927	0.530773	0.527595	0.524394	0.52117	0.517923	0.514653	0.511361	0.508048	0.504713	0.501357	0.497981
20.75		0.623522	0.621657	0.619751	0.617804	0.615816	0.613789	0.611722	0.609616	0.607471	0.605288	0.603068	0.60081	0.598515	0.596183	0.593816	0.591413	0.588975	0.586502	0.583995	0.581454	0.57888	0.576273	0.573633	0.570961	0.568257	0.565523	0.562757	0.559961	0.557135	0.55428	0.551396	0.548483	0.545542	0.542573	0.539577	0.536554	0.533505	0.53043	0.527329	0.524203	0.521052	0.517878	0.514679	0.511457	0.508212	0.504945	0.501655	0.498344
20.8		0.617605	0.615945	0.614239	0.612488	0.610692	0.608852	0.606968	0.605041	0.603072	0.601061	0.599007	0.596913	0.594779	0.592604	0.590389	0.588136	0.585844	0.583514	0.581147	0.578743	0.576302	0.573825	0.571313	0.568766	0.566185	0.563569	0.56092	0.558239	0.555525	0.552779	0.550002	0.547194	0.544355	0.541487	0.53859	0.535663	0.532709	0.529727	0.526717	0.523681	0.520619	0.517531	0.514417	0.511279	0.508117	0.504932	0.501723	0.498491
20.85		0.61075	0.609318	0.607836	0.606303	0.604721	0.60309	0.601411	0.599684	0.59791	0.596089	0.594222	0.59231	0.590354	0.588353	0.586309	0.584222	0.582093	0.579922	0.57771	0.575457	0.573165	0.570833	0.568463	0.566055	0.563609	0.561127	0.558608	0.556053	0.553464	0.55084	0.548183	0.545492	0.542768	0.540013	0.537226	0.534408	0.531561	0.528683	0.525777	0.522842	0.51988	0.51689	0.513874	0.510831	0.507764	0.504672	0.501555	0.498415
20.9		0.603125	0.601941	0.6007	0.599404	0.598053	0.596647	0.595188	0.593677	0.592113	0.590498	0.588832	0.587116	0.585352	0.583538	0.581677	0.579769	0.577814	0.575814	0.573769	0.571679	0.569546	0.56737	0.565153	0.562893	0.560593	0.558254	0.555875	0.553457	0.551002	0.548509	0.54598	0.543416	0.540816	0.538182	0.535515	0.532815	0.530082	0.527319	0.524524	0.5217	0.518847	0.515964	0.513054	0.510117	0.507154	0.504165	0.50115	0.498112
20.95		0.594897	0.593974	0.592989	0.591942	0.590834	0.589666	0.588439	0.587154	0.585811	0.584412	0.582957	0.581447	0.579883	0.578266	0.576596	0.574875	0.573103	0.571281	0.56941	0.567491	0.565525	0.563512	0.561453	0.559349	0.557202	0.555011	0.552777	0.550503	0.548187	0.545832	0.543438	0.541005	0.538535	0.536029	0.533487	0.530911	0.5283	0.525656	0.52298	0.520272	0.517534	0.514766	0.511969	0.509144	0.506291	0.503413	0.500508	0.497579
21		0.586235	0.585582	0.58486	0.58407	0.583213	0.58229	0.581302	0.58025	0.579135	0.577957	0.576718	0.57542	0.574061	0.572645	0.571171	0.569641	0.568056	0.566416	0.564723	0.562978	0.561181	0.559333	0.557437	0.555492	0.553499	0.55146	0.549375	0.547246	0.545073	0.542858	0.540601	0.538303	0.535966	0.53359	0.531177	0.528727	0.526241	0.52372	0.521165	0.518578	0.515959	0.513309	0.510629	0.507921	0.505184	0.502421	0.499632	0.496817
21.05		0.577301	0.576927	0.576477	0.575952	0.575353	0.574681	0.573937	0.573123	0.57224	0.571288	0.570269	0.569185	0.568035	0.566822	0.565547	0.56421	0.562812	0.561356	0.559842	0.558271	0.556644	0.554963	0.553228	0.551442	0.549604	0.547716	0.545779	0.543795	0.541764	0.539688	0.537568	0.535404	0.533199	0.530952	0.528666	0.526342	0.52398	0.521582	0.519149	0.516682	0.514182	0.51165	0.509088	0.506496	0.503876	0.50123	0.498557	0.495859
21.1		0.568261	0.568173	0.568001	0.567747	0.567411	0.566994	0.566499	0.565927	0.565278	0.564554	0.563757	0.562888	0.561948	0.560938	0.559861	0.558716	0.557506	0.556231	0.554894	0.553495	0.552036	0.550518	0.548943	0.547311	0.545624	0.543884	0.542092	0.540248	0.538355	0.536414	0.534426	0.532392	0.530314	0.528193	0.52603	0.523827	0.521585	0.519305	0.516989	0.514638	0.512254	0.509837	0.507389	0.504911	0.502405	0.499872	0.497313	0.49473
21.15		0.559415	0.559432	0.559369	0.559225	0.559003	0.558703	0.558327	0.557877	0.557352	0.556756	0.556088	0.55535	0.554543	0.55367	0.55273	0.551725	0.550657	0.549526	0.548335	0.547083	0.545773	0.544406	0.542983	0.541505	0.539973	0.53839	0.536755	0.53507	0.533337	0.531557	0.529731	0.52786	0.525946	0.52399	0.521992	0.519955	0.51788	0.515767	0.513619	0.511435	0.509219	0.50697	0.504691	0.502382	0.500045	0.49768	0.49529	0.492875
21.2		0.550873	0.550889	0.550832	0.550704	0.550506	0.550239	0.549904	0.549502	0.549034	0.548501	0.547904	0.547245	0.546523	0.545742	0.5449	0.544	0.543042	0.542028	0.540958	0.539834	0.538657	0.537427	0.536146	0.534815	0.533435	0.532007	0.530532	0.529011	0.527444	0.525834	0.524182	0.522487	0.520752	0.518976	0.517163	0.515312	0.513424	0.511501	0.509543	0.507552	0.505529	0.503474	0.501389	0.499275	0.497133	0.494964	0.492769	0.490549
21.25		0.542722	0.542736	0.542686	0.542572	0.542396	0.542158	0.54186	0.541502	0.541085	0.54061	0.540078	0.539489	0.538845	0.538146	0.537394	0.536589	0.535731	0.534823	0.533865	0.532857	0.5318	0.530696	0.529545	0.528348	0.527107	0.525821	0.524492	0.52312	0.521707	0.520253	0.518759	0.517227	0.515656	0.514048	0.512404	0.510725	0.50901	0.507263	0.505482	0.503669	0.501825	0.499951	0.498048	0.496116	0.494157	0.49217	0.490158	0.488121
21.3		0.535126	0.535138	0.535093	0.534992	0.534835	0.534624	0.534358	0.534038	0.533666	0.533242	0.532766	0.53224	0.531664	0.531039	0.530365	0.529643	0.528875	0.52806	0.527199	0.526294	0.525344	0.524352	0.523316	0.522238	0.521119	0.51996	0.51876	0.517522	0.516245	0.51493	0.513579	0.512191	0.510768	0.509309	0.507817	0.506291	0.504733	0.503143	0.501521	0.499869	0.498188	0.496477	0.494738	0.492971	0.491177	0.489357	0.487512	0.485641
21.35		0.528249	0.52826	0.528219	0.528129	0.527989	0.527799	0.527561	0.527274	0.52694	0.526559	0.526132	0.52566	0.525142	0.524579	0.523973	0.523323	0.522631	0.521896	0.52112	0.520303	0.519445	0.518548	0.517612	0.516637	0.515624	0.514574	0.513487	0.512364	0.511205	0.510011	0.508783	0.50752	0.506225	0.504897	0.503537	0.502146	0.500724	0.499271	0.497789	0.496278	0.494739	0.493171	0.491576	0.489955	0.488307	0.486634	0.484937	0.483214
21.4		0.522254	0.522264	0.522228	0.522146	0.522019	0.521848	0.521632	0.521373	0.521071	0.520726	0.520339	0.519911	0.519441	0.518931	0.518381	0.517791	0.517162	0.516494	0.515788	0.515045	0.514264	0.513447	0.512593	0.511704	0.51078	0.509821	0.508828	0.507802	0.506742	0.505649	0.504525	0.503368	0.502181	0.500963	0.499714	0.498436	0.497129	0.495793	0.494429	0.493037	0.491618	0.490173	0.488701	0.487203	0.48568	0.484133	0.482561	0.480966
21.45		0.517306	0.517315	0.517282	0.517207	0.517091	0.516934	0.516736	0.516499	0.516221	0.515905	0.515549	0.515155	0.514724	0.514254	0.513748	0.513205	0.512625	0.51201	0.51136	0.510674	0.509954	0.509199	0.508411	0.50759	0.506736	0.505849	0.50493	0.50398	0.502998	0.501986	0.500943	0.499871	0.498769	0.497638	0.496478	0.49529	0.494074	0.492831	0.491561	0.490264	0.488941	0.487593	0.486219	0.48482	0.483397	0.48195	0.48048	0.478986
21.5		0.513569	0.513577	0.513546	0.513476	0.513368	0.513221	0.513036	0.512813	0.512553	0.512257	0.511924	0.511555	0.51115	0.510709	0.510234	0.509724	0.50918	0.508602	0.507991	0.507347	0.506669	0.50596	0.505218	0.504445	0.50364	0.502805	0.501939	0.501043	0.500117	0.499162	0.498178	0.497165	0.496124	0.495055	0.493958	0.492835	0.491684	0.490507	0.489304	0.488076	0.486822	0.485543	0.484239	0.482912	0.48156	0.480185	0.478788	0.477367
21.55		0.511206	0.511214	0.511185	0.511118	0.511013	0.510872	0.510694	0.51048	0.51023	0.509945	0.509625	0.50927	0.50888	0.508456	0.507999	0.507508	0.506984	0.506427	0.505838	0.505217	0.504564	0.50388	0.503164	0.502418	0.501642	0.500836	0.5	0.499134	0.49824	0.497317	0.496366	0.495387	0.49438	0.493346	0.492285	0.491198	0.490084	0.488944	0.487779	0.486588	0.485373	0.484133	0.482869	0.481581	0.48027	0.478936	0.477578	0.476198
21.6		0.510382	0.51039	0.510361	0.510294	0.510191	0.510051	0.509874	0.509662	0.509414	0.509131	0.508813	0.508461	0.508074	0.507654	0.507199	0.506712	0.506192	0.505639	0.505054	0.504437	0.503789	0.503109	0.502398	0.501657	0.500886	0.500085	0.499254	0.498394	0.497505	0.496587	0.495641	0.494668	0.493666	0.492638	0.491582	0.4905	0.489392	0.488258	0.487099	0.485914	0.484704	0.483469	0.482211	0.480928	0.479622	0.478293	0.476941	0.475566
21.65		0.510743	0.510751	0.510721	0.510654	0.510548	0.510406	0.510226	0.510011	0.509759	0.509471	0.509148	0.508789	0.508396	0.507969	0.507507	0.507012	0.506483	0.505921	0.505326	0.504699	0.504039	0.503348	0.502626	0.501872	0.501088	0.500274	0.499429	0.498554	0.497651	0.496718	0.495756	0.494767	0.493749	0.492703	0.49163	0.49053	0.489404	0.488251	0.487072	0.485867	0.484637	0.483383	0.482103	0.480799	0.479472	0.47812	0.476746	0.475348
21.7		0.511776	0.511784	0.511753	0.511683	0.511575	0.511428	0.511243	0.511021	0.510761	0.510465	0.510132	0.509763	0.509357	0.508917	0.508441	0.507931	0.507386	0.506807	0.506195	0.505549	0.50487	0.504158	0.503414	0.502639	0.501831	0.500993	0.500123	0.499223	0.498293	0.497333	0.496344	0.495325	0.494278	0.493202	0.492098	0.490967	0.489808	0.488622	0.48741	0.486171	0.484907	0.483616	0.482301	0.480961	0.479596	0.478207	0.476794	0.475358
21.75		0.513406	0.513414	0.513382	0.513309	0.513196	0.513043	0.512851	0.512619	0.512349	0.51204	0.511693	0.511308	0.510886	0.510428	0.509933	0.509401	0.508834	0.508232	0.507594	0.506922	0.506216	0.505475	0.504702	0.503895	0.503055	0.502183	0.501279	0.500344	0.499377	0.498379	0.497351	0.496293	0.495205	0.494087	0.492941	0.491766	0.490563	0.489332	0.488073	0.486788	0.485475	0.484137	0.482772	0.481382	0.479967	0.478526	0.477062	0.475573
21.8		0.515558	0.515567	0.515534	0.515457	0.515338	0.515177	0.514975	0.514731	0.514447	0.514123	0.513759	0.513355	0.512912	0.51243	0.511911	0.511353	0.510758	0.510126	0.509457	0.508752	0.508012	0.507235	0.506424	0.505579	0.504699	0.503785	0.502838	0.501858	0.500846	0.499801	0.498725	0.497618	0.496479	0.49531	0.494111	0.492882	0.491624	0.490337	0.489022	0.487678	0.486307	0.484909	0.483484	0.482032	0.480555	0.479051	0.477523	0.47597
21.85		0.518159	0.518168	0.518133	0.518052	0.517926	0.517756	0.517542	0.517285	0.516984	0.516642	0.516257	0.51583	0.515362	0.514854	0.514305	0.513717	0.513089	0.512422	0.511717	0.510973	0.510193	0.509374	0.50852	0.507628	0.506702	0.505739	0.504742	0.50371	0.502645	0.501545	0.500413	0.499248	0.49805	0.496821	0.495561	0.494269	0.492948	0.491596	0.490214	0.488804	0.487364	0.485897	0.484402	0.482879	0.48133	0.479754	0.478152	0.476525
21.9		0.521132	0.521143	0.521105	0.521019	0.520885	0.520705	0.520478	0.520205	0.519886	0.519523	0.519115	0.518662	0.518167	0.517628	0.517047	0.516423	0.515759	0.515053	0.514306	0.513519	0.512693	0.511828	0.510924	0.509981	0.509002	0.507985	0.506931	0.505842	0.504716	0.503556	0.50236	0.501131	0.499868	0.498572	0.497243	0.495882	0.494489	0.493064	0.49161	0.490124	0.48861	0.487066	0.485493	0.483891	0.482263	0.480606	0.478923	0.477214
21.95		0.524405	0.524416	0.524375	0.524284	0.524142	0.52395	0.523708	0.523418	0.52308	0.522693	0.52226	0.52178	0.521253	0.520682	0.520065	0.519403	0.518698	0.517949	0.517157	0.516324	0.515448	0.514531	0.513573	0.512576	0.511538	0.510462	0.509347	0.508195	0.507005	0.505778	0.504514	0.503215	0.501881	0.500512	0.499109	0.497673	0.496203	0.494701	0.493167	0.491601	0.490005	0.488379	0.486722	0.485037	0.483323	0.48158	0.47981	0.478014
22		0.527901	0.527913	0.52787	0.527772	0.527621	0.527417	0.52716	0.526852	0.526492	0.526081	0.52562	0.52511	0.524551	0.523944	0.523289	0.522587	0.521838	0.521044	0.520204	0.51932	0.518392	0.51742	0.516406	0.515349	0.514251	0.513112	0.511932	0.510712	0.509454	0.508157	0.506821	0.505449	0.504039	0.502594	0.501113	0.499597	0.498047	0.496463	0.494845	0.493196	0.491514	0.489801	0.488057	0.486284	0.48448	0.482648	0.480788	0.4789
22.05		0.531547	0.531559	0.531513	0.53141	0.531249	0.531032	0.530758	0.53043	0.530048	0.529611	0.529122	0.52858	0.527986	0.527342	0.526646	0.525902	0.525108	0.524265	0.523375	0.522438	0.521455	0.520426	0.519352	0.518233	0.517071	0.515866	0.514619	0.51333	0.512	0.510629	0.509219	0.50777	0.506283	0.504758	0.503196	0.501598	0.499965	0.498296	0.496593	0.494857	0.493088	0.491286	0.489453	0.487589	0.485695	0.483772	0.481819	0.479839
22.1		0.535267	0.53528	0.535231	0.535121	0.53495	0.534719	0.534429	0.53408	0.533674	0.53321	0.532691	0.532115	0.531486	0.530802	0.530065	0.529275	0.528434	0.527542	0.526599	0.525607	0.524567	0.523478	0.522342	0.52116	0.519932	0.518659	0.517342	0.515981	0.514577	0.513132	0.511646	0.510118	0.508552	0.506946	0.505302	0.503621	0.501902	0.500148	0.498359	0.496535	0.494678	0.492787	0.490865	0.488911	0.486926	0.484911	0.482867	0.480795
22.15		0.538987	0.539001	0.538949	0.538832	0.538651	0.538405	0.538097	0.537727	0.537296	0.536805	0.536254	0.535645	0.534978	0.534254	0.533474	0.532638	0.531748	0.530805	0.529809	0.528761	0.527662	0.526513	0.525314	0.524067	0.522772	0.52143	0.520042	0.518609	0.517132	0.515611	0.514047	0.512442	0.510795	0.509109	0.507383	0.505618	0.503816	0.501977	0.500102	0.498192	0.496247	0.494269	0.492259	0.490216	0.488143	0.486039	0.483907	0.481745
22.2		0.542632	0.542647	0.542593	0.542468	0.542276	0.542016	0.54169	0.541299	0.540843	0.540323	0.539741	0.539097	0.538392	0.537627	0.536804	0.535922	0.534983	0.533989	0.532939	0.531834	0.530677	0.529467	0.528205	0.526893	0.525532	0.524122	0.522664	0.521159	0.519608	0.518013	0.516373	0.51469	0.512965	0.511199	0.509393	0.507547	0.505663	0.503742	0.501783	0.49979	0.497761	0.495699	0.493604	0.491477	0.489319	0.487131	0.484914	0.482669
22.25		0.546128	0.546144	0.546086	0.545955	0.545752	0.545478	0.545134	0.54472	0.544239	0.543692	0.543078	0.542399	0.541657	0.540852	0.539985	0.539058	0.538071	0.537025	0.535922	0.534763	0.533548	0.532278	0.530955	0.52958	0.528153	0.526676	0.525149	0.523575	0.521953	0.520285	0.518572	0.516815	0.515014	0.513172	0.511289	0.509366	0.507403	0.505403	0.503366	0.501293	0.499186	0.497044	0.49487	0.492664	0.490428	0.488162	0.485867	0.483545
22.3		0.549401	0.549417	0.549356	0.549218	0.549004	0.548716	0.548354	0.54792	0.547414	0.546839	0.546194	0.545482	0.544703	0.543859	0.54295	0.541979	0.540945	0.53985	0.538695	0.537482	0.536212	0.534885	0.533503	0.532067	0.530577	0.529037	0.527445	0.525804	0.524115	0.522379	0.520596	0.518769	0.516898	0.514984	0.513029	0.511033	0.508998	0.506925	0.504816	0.50267	0.50049	0.498277	0.496031	0.493754	0.491447	0.489111	0.486747	0.484357
22.35		0.552374	0.552392	0.552328	0.552183	0.55196	0.551658	0.55128	0.550826	0.550298	0.549698	0.549025	0.548282	0.54747	0.54659	0.545644	0.544632	0.543556	0.542417	0.541216	0.539955	0.538635	0.537256	0.535822	0.534331	0.532787	0.53119	0.529541	0.527841	0.526093	0.524297	0.522454	0.520565	0.518633	0.516657	0.51464	0.512583	0.510486	0.508352	0.506181	0.503974	0.501734	0.499461	0.497155	0.49482	0.492456	0.490063	0.487644	0.4852
22.4		0.554974	0.554993	0.554926	0.554776	0.554545	0.554232	0.55384	0.55337	0.552823	0.552202	0.551506	0.550737	0.549898	0.548988	0.54801	0.546965	0.545854	0.544678	0.54344	0.542139	0.540779	0.539359	0.537881	0.536347	0.534759	0.533116	0.531421	0.529676	0.527881	0.526037	0.524147	0.522211	0.520231	0.518208	0.516144	0.514039	0.511896	0.509716	0.507499	0.505248	0.502963	0.500647	0.4983	0.495923	0.493519	0.491088	0.488632	0.486152
22.45		0.557238	0.557102	0.556889	0.556599	0.556234	0.555795	0.555284	0.554701	0.554048	0.553325	0.552535	0.551679	0.550757	0.54977	0.548721	0.54761	0.546439	0.545208	0.543919	0.542573	0.541171	0.539715	0.538206	0.536644	0.535032	0.53337	0.53166	0.529902	0.528098	0.52625	0.524358	0.522423	0.520448	0.518432	0.516378	0.514286	0.512158	0.509994	0.507797	0.505567	0.503306	0.501014	0.498693	0.496345	0.493969	0.491569	0.489144	0.486696
22.5		0.558989	0.558686	0.558313	0.557873	0.557367	0.556794	0.556157	0.555457	0.554694	0.55387	0.552985	0.55204	0.551038	0.549978	0.548862	0.54769	0.546464	0.545185	0.543854	0.542472	0.54104	0.539559	0.538029	0.536453	0.534831	0.533164	0.531453	0.529699	0.527904	0.526067	0.524191	0.522277	0.520324	0.518335	0.516311	0.514252	0.51216	0.510035	0.507878	0.505691	0.503475	0.501231	0.498959	0.496661	0.494338	0.491991	0.48962	0.487228
22.55		0.560125	0.559679	0.559173	0.558606	0.557981	0.557298	0.556557	0.555761	0.554908	0.554001	0.553041	0.552027	0.550962	0.549846	0.548679	0.547463	0.546199	0.544887	0.543529	0.542125	0.540676	0.539183	0.537647	0.536069	0.53445	0.53279	0.53109	0.529352	0.527576	0.525764	0.523915	0.522031	0.520113	0.518161	0.516177	0.514162	0.512115	0.510039	0.507934	0.505801	0.50364	0.501454	0.499242	0.497005	0.494745	0.492462	0.490157	0.487831
22.6		0.560567	0.560008	0.559397	0.558732	0.558015	0.557246	0.556427	0.555558	0.554639	0.553672	0.552658	0.551596	0.550489	0.549336	0.548138	0.546896	0.545611	0.544284	0.542915	0.541505	0.540055	0.538565	0.537037	0.535471	0.533868	0.532229	0.530553	0.528843	0.527099	0.525322	0.523512	0.52167	0.519797	0.517894	0.515961	0.513999	0.512009	0.509992	0.507948	0.505879	0.503784	0.501665	0.499523	0.497357	0.49517	0.492961	0.490732	0.488483
22.65		0.56063	0.559982	0.559288	0.558546	0.557758	0.556925	0.556046	0.555123	0.554157	0.553147	0.552095	0.551001	0.549866	0.548691	0.547476	0.546221	0.544928	0.543597	0.542229	0.540824	0.539383	0.537907	0.536397	0.534852	0.533274	0.531663	0.53002	0.528345	0.52664	0.524905	0.52314	0.521346	0.519524	0.517675	0.515799	0.513896	0.511968	0.510014	0.508037	0.506036	0.504011	0.501965	0.499896	0.497807	0.495697	0.493567	0.491418	0.48925
22.7		0.560678	0.559959	0.559197	0.558394	0.557549	0.556664	0.555739	0.554775	0.553771	0.552729	0.55165	0.550533	0.54938	0.54819	0.546965	0.545705	0.54441	0.543082	0.54172	0.540325	0.538898	0.537439	0.53595	0.534429	0.532879	0.531299	0.52969	0.528053	0.526388	0.524696	0.522977	0.521231	0.519461	0.517665	0.515844	0.514	0.512133	0.510242	0.508329	0.506395	0.504439	0.502463	0.500467	0.498451	0.496416	0.494363	0.492292	0.490203
22.75		0.560711	0.559938	0.559126	0.558278	0.557393	0.556471	0.555514	0.554521	0.553493	0.552431	0.551335	0.550206	0.549044	0.547849	0.546622	0.545364	0.544075	0.542755	0.541405	0.540026	0.538617	0.53718	0.535715	0.534222	0.532701	0.531154	0.529581	0.527982	0.526358	0.524709	0.523036	0.521339	0.519618	0.517875	0.516109	0.514321	0.512512	0.510682	0.508832	0.506961	0.505071	0.503162	0.501234	0.499289	0.497325	0.495345	0.493348	0.491334
22.8		0.560727	0.55992	0.559079	0.558203	0.557295	0.556353	0.555379	0.554373	0.553335	0.552265	0.551165	0.550034	0.548874	0.547684	0.546464	0.545216	0.54394	0.542635	0.541304	0.539945	0.538559	0.537148	0.53571	0.534247	0.53276	0.531248	0.529711	0.528151	0.526568	0.524962	0.523334	0.521683	0.520011	0.518319	0.516605	0.514871	0.513117	0.511344	0.509552	0.507741	0.505912	0.504065	0.502201	0.500321	0.498423	0.49651	0.494581	0.492637
22.85		0.560725	0.559906	0.559056	0.558174	0.557261	0.556317	0.555343	0.554339	0.553306	0.552243	0.551152	0.550032	0.548885	0.54771	0.546507	0.545278	0.544022	0.542741	0.541434	0.540101	0.538744	0.537362	0.535956	0.534526	0.533073	0.531597	0.530098	0.528577	0.527035	0.525471	0.523886	0.522281	0.520655	0.519009	0.517344	0.51566	0.513957	0.512236	0.510497	0.508741	0.506967	0.505177	0.50337	0.501547	0.499709	0.497855	0.495987	0.494104
22.9		0.560703	0.559897	0.55906	0.558193	0.557297	0.55637	0.555415	0.554431	0.553418	0.552378	0.55131	0.550214	0.549092	0.547943	0.546768	0.545567	0.54434	0.543089	0.541813	0.540512	0.539188	0.53784	0.536469	0.535075	0.533658	0.532219	0.530759	0.529277	0.527775	0.526251	0.524708	0.523144	0.521561	0.519959	0.518338	0.516699	0.515042	0.513367	0.511675	0.509966	0.50824	0.506498	0.50474	0.502967	0.501179	0.499376	0.497559	0.495728
22.95		0.56066	0.559892	0.559094	0.558266	0.557408	0.55652	0.555603	0.554657	0.553683	0.55268	0.55165	0.550593	0.549508	0.548397	0.54726	0.546097	0.544909	0.543695	0.542457	0.541195	0.539908	0.538598	0.537265	0.535909	0.534531	0.53313	0.531708	0.530264	0.5288	0.527315	0.52581	0.524285	0.52274	0.521176	0.519594	0.517994	0.516375	0.514739	0.513086	0.511416	0.509729	0.508027	0.506309	0.504575	0.502827	0.501063	0.499286	0.497495
23		0.560594	0.559894	0.559161	0.558396	0.5576	0.556772	0.555915	0.555027	0.554109	0.553161	0.552185	0.55118	0.550147	0.549087	0.547999	0.546883	0.545742	0.544574	0.54338	0.542161	0.540918	0.539649	0.538357	0.53704	0.535701	0.534338	0.532953	0.531546	0.530118	0.528667	0.527196	0.525705	0.524194	0.522662	0.521112	0.519542	0.517955	0.516349	0.514725	0.513085	0.511427	0.509753	0.508063	0.506357	0.504636	0.502901	0.501151	0.499387
23.05		0.560491	0.559906	0.559286	0.558629	0.557937	0.55721	0.556448	0.555653	0.554823	0.553961	0.553067	0.55214	0.551182	0.550193	0.549173	0.548123	0.547044	0.545935	0.544797	0.543632	0.542438	0.541218	0.539971	0.538697	0.537398	0.536073	0.534724	0.53335	0.531952	0.530531	0.529087	0.527621	0.526133	0.524623	0.523093	0.521541	0.51997	0.51838	0.51677	0.515142	0.513496	0.511832	0.510151	0.508453	0.506739	0.50501	0.503265	0.501506
23.1		0.560342	0.559934	0.559482	0.558987	0.558449	0.557869	0.557248	0.556586	0.555884	0.555142	0.554362	0.553543	0.552687	0.551793	0.550863	0.549898	0.548897	0.547862	0.546793	0.54569	0.544555	0.543388	0.542189	0.54096	0.539701	0.538412	0.537094	0.535748	0.534374	0.532973	0.531546	0.530093	0.528615	0.527112	0.525585	0.524035	0.522463	0.520868	0.519252	0.517615	0.515958	0.514281	0.512586	0.510872	0.50914	0.507392	0.505627	0.503846
23.15		0.560158	0.559972	0.559731	0.559437	0.55909	0.558692	0.558243	0.557744	0.557195	0.556598	0.555954	0.555262	0.554525	0.553743	0.552916	0.552046	0.551134	0.550179	0.549184	0.548148	0.547074	0.54596	0.544809	0.543621	0.542398	0.541139	0.539846	0.538519	0.537159	0.535768	0.534346	0.532893	0.531411	0.529901	0.528363	0.526798	0.525206	0.52359	0.521949	0.520285	0.518598	0.516889	0.515159	0.513409	0.511639	0.50985	0.508044	0.506221
23.2		0.559988	0.560001	0.559952	0.559839	0.559666	0.559431	0.559138	0.558786	0.558376	0.55791	0.557388	0.556812	0.556183	0.555501	0.554768	0.553984	0.553151	0.55227	0.551341	0.550366	0.549345	0.54828	0.547172	0.546021	0.544829	0.543597	0.542325	0.541015	0.539668	0.538284	0.536865	0.535412	0.533925	0.532407	0.530857	0.529276	0.527667	0.526029	0.524364	0.522673	0.520956	0.519215	0.517452	0.515665	0.513858	0.512031	0.510184	0.508319
23.25		0.55996	0.559973	0.559925	0.559818	0.559652	0.559427	0.559146	0.558808	0.558415	0.557968	0.557467	0.556913	0.556308	0.555652	0.554946	0.554191	0.553387	0.552537	0.55164	0.550698	0.549711	0.548681	0.547608	0.546493	0.545337	0.544141	0.542906	0.541632	0.540321	0.538974	0.537592	0.536174	0.534723	0.533239	0.531723	0.530176	0.528599	0.526992	0.525357	0.523695	0.522006	0.520292	0.518553	0.516789	0.515003	0.513195	0.511366	0.509516
23.3		0.559929	0.559942	0.559896	0.559793	0.559632	0.559416	0.559144	0.558817	0.558437	0.558004	0.557519	0.556983	0.556396	0.55576	0.555075	0.554342	0.553562	0.552735	0.551863	0.550946	0.549985	0.548981	0.547934	0.546846	0.545718	0.544549	0.543341	0.542095	0.540812	0.539492	0.538136	0.536745	0.535319	0.533861	0.532369	0.530846	0.529292	0.527708	0.526094	0.524452	0.522782	0.521085	0.519362	0.517613	0.51584	0.514043	0.512224	0.510382
23.35		0.559897	0.559909	0.559865	0.559764	0.559608	0.559398	0.559133	0.558816	0.558446	0.558025	0.557552	0.55703	0.556458	0.555837	0.555168	0.554453	0.55369	0.552882	0.552029	0.551132	0.550191	0.549207	0.548182	0.547115	0.546007	0.544859	0.543673	0.542448	0.541185	0.539886	0.53855	0.537179	0.535774	0.534334	0.532861	0.531356	0.529819	0.52825	0.526652	0.525024	0.523368	0.521683	0.519971	0.518232	0.516468	0.514678	0.512864	0.511027
23.4		0.559862	0.559874	0.559831	0.559733	0.559581	0.559375	0.559117	0.558808	0.558446	0.558035	0.557573	0.557062	0.556502	0.555895	0.55524	0.554539	0.553792	0.553	0.552163	0.551283	0.550359	0.549393	0.548385	0.547336	0.546246	0.545117	0.543949	0.542742	0.541497	0.540216	0.538898	0.537544	0.536155	0.534732	0.533276	0.531786	0.530264	0.52871	0.527126	0.525511	0.523866	0.522193	0.520491	0.518762	0.517005	0.515223	0.513415	0.511582
23.45		0.559826	0.559837	0.559795	0.559699	0.55955	0.559349	0.559096	0.558792	0.558438	0.558035	0.557582	0.55708	0.556531	0.555934	0.555291	0.554602	0.553868	0.553089	0.552266	0.551399	0.55049	0.549538	0.548545	0.547511	0.546437	0.545323	0.54417	0.542978	0.541749	0.540482	0.539179	0.53784	0.536466	0.535058	0.533615	0.532139	0.53063	0.529089	0.527516	0.525913	0.524279	0.522616	0.520924	0.519203	0.517455	0.51568	0.513878	0.51205
23.5		0.559787	0.559798	0.559756	0.559662	0.559516	0.559318	0.559069	0.558771	0.558422	0.558025	0.557579	0.557085	0.556544	0.555956	0.555322	0.554643	0.553919	0.55315	0.552338	0.551483	0.550585	0.549645	0.548664	0.547642	0.54658	0.545478	0.544338	0.543159	0.541942	0.540688	0.539398	0.538071	0.536709	0.535312	0.533881	0.532417	0.530919	0.529389	0.527827	0.526234	0.52461	0.522956	0.521273	0.519561	0.51782	0.516052	0.514256	0.512434
23.55		0.559746	0.559757	0.559716	0.559623	0.559478	0.559283	0.559037	0.558742	0.558398	0.558005	0.557565	0.557076	0.556541	0.55596	0.555333	0.554661	0.553945	0.553184	0.55238	0.551534	0.550645	0.549714	0.548742	0.547729	0.546677	0.545585	0.544454	0.543285	0.542079	0.540835	0.539554	0.538237	0.536885	0.535499	0.534077	0.532622	0.531134	0.529614	0.528061	0.526476	0.524861	0.523216	0.52154	0.519836	0.518103	0.516342	0.514553	0.512737
23.6		0.559703	0.559714	0.559673	0.559581	0.559437	0.559244	0.559	0.558707	0.558366	0.557976	0.557539	0.557054	0.556524	0.555947	0.555324	0.554657	0.553946	0.553191	0.552393	0.551552	0.550669	0.549744	0.548779	0.547773	0.546727	0.545642	0.544519	0.543357	0.542157	0.540921	0.539648	0.538339	0.536994	0.535615	0.534202	0.532754	0.531274	0.529761	0.528216	0.526639	0.525032	0.523394	0.521726	0.520029	0.518303	0.516549	0.514767	0.512959
23.65		0.559658	0.559669	0.559628	0.559536	0.559394	0.559201	0.558959	0.558668	0.558328	0.557941	0.557506	0.557024	0.556496	0.555922	0.555304	0.55464	0.553932	0.553181	0.552387	0.551551	0.550672	0.549752	0.548792	0.547791	0.546751	0.545671	0.544553	0.543397	0.542203	0.540972	0.539705	0.538403	0.537064	0.535692	0.534284	0.532844	0.53137	0.529864	0.528325	0.526755	0.525155	0.523524	0.521863	0.520173	0.518454	0.516707	0.514932	0.513131
23.7		0.559611	0.559622	0.559581	0.55949	0.559348	0.559157	0.558916	0.558626	0.558289	0.557903	0.55747	0.556991	0.556466	0.555895	0.555279	0.554619	0.553915	0.553168	0.552378	0.551545	0.550671	0.549756	0.5488	0.547804	0.546769	0.545694	0.544581	0.54343	0.542242	0.541017	0.539756	0.538459	0.537127	0.53576	0.534359	0.532924	0.531457	0.529957	0.528425	0.526861	0.525267	0.523643	0.521988	0.520305	0.518593	0.516853	0.515085	0.51329
23.75		0.559562	0.559573	0.559533	0.559442	0.559301	0.55911	0.558871	0.558583	0.558247	0.557863	0.557433	0.556956	0.556433	0.555865	0.555252	0.554595	0.553895	0.553151	0.552365	0.551536	0.550666	0.549755	0.548804	0.547812	0.546781	0.545712	0.544604	0.543458	0.542275	0.541055	0.5398	0.538508	0.537182	0.53582	0.534425	0.532997	0.531535	0.530041	0.528515	0.526958	0.52537	0.523752	0.522104	0.520427	0.518721	0.516987	0.515226	0.513437
23.8		0.559511	0.559522	0.559482	0.559392	0.559252	0.559062	0.558823	0.558537	0.558202	0.557821	0.557392	0.556918	0.556398	0.555832	0.555222	0.554569	0.553871	0.553131	0.552348	0.551523	0.550657	0.54975	0.548803	0.547816	0.54679	0.545725	0.544622	0.543481	0.542303	0.541088	0.539838	0.538551	0.53723	0.535875	0.534485	0.533062	0.531606	0.530118	0.528598	0.527047	0.525465	0.523853	0.522211	0.52054	0.51884	0.517112	0.515357	0.513575
23.85		0.559459	0.559469	0.55943	0.55934	0.5592	0.559011	0.558774	0.558489	0.558156	0.557776	0.55735	0.556877	0.55636	0.555797	0.55519	0.554539	0.553845	0.553108	0.552328	0.551507	0.550645	0.549742	0.548799	0.547816	0.546794	0.545733	0.544635	0.543499	0.542326	0.541116	0.53987	0.538589	0.537273	0.535923	0.534539	0.533121	0.531671	0.530188	0.528674	0.527129	0.525552	0.523946	0.52231	0.520644	0.518951	0.517229	0.515479	0.513703
23.9		0.559404	0.559415	0.559375	0.559286	0.559147	0.558959	0.558723	0.558439	0.558108	0.557729	0.557305	0.556835	0.556319	0.555759	0.555155	0.554507	0.553815	0.553082	0.552306	0.551488	0.550629	0.54973	0.548791	0.547812	0.546795	0.545738	0.544644	0.543513	0.542344	0.541139	0.539899	0.538623	0.537312	0.535966	0.534587	0.533175	0.53173	0.530253	0.528744	0.527204	0.525633	0.524032	0.522402	0.520742	0.519054	0.517338	0.515594	0.513824
23.95		0.559348	0.559359	0.559319	0.55923	0.559092	0.558905	0.55867	0.558387	0.558057	0.557681	0.557258	0.55679	0.556277	0.555719	0.555117	0.554472	0.553784	0.553053	0.55228	0.551466	0.550611	0.549716	0.54878	0.547806	0.546792	0.54574	0.54465	0.543523	0.542359	0.541159	0.539923	0.538652	0.537346	0.536005	0.534631	0.533224	0.531785	0.530313	0.528809	0.527274	0.525709	0.524114	0.522489	0.520835	0.519152	0.517441	0.515703	0.513938
24		0.55929	0.5593	0.559261	0.559173	0.559035	0.558849	0.558615	0.558333	0.558005	0.55763	0.557209	0.556743	0.556232	0.555677	0.555078	0.554435	0.55375	0.553022	0.552253	0.551442	0.55059	0.549699	0.548767	0.547796	0.546786	0.545739	0.544653	0.54353	0.542371	0.541175	0.539944	0.538677	0.537376	0.536041	0.534672	0.53327	0.531835	0.530368	0.52887	0.52734	0.52578	0.52419	0.522571	0.520922	0.519245	0.51754	0.515807	0.514047
24.05		0.55923	0.559241	0.559202	0.559113	0.558976	0.558791	0.558558	0.558278	0.557951	0.557578	0.557159	0.556695	0.556186	0.555633	0.555036	0.554396	0.553714	0.552989	0.552223	0.551416	0.550567	0.549679	0.548751	0.547784	0.546779	0.545735	0.544653	0.543535	0.54238	0.541189	0.539962	0.5387	0.537404	0.536073	0.534709	0.533312	0.531883	0.530421	0.528928	0.527404	0.525849	0.524264	0.52265	0.521006	0.519335	0.517635	0.515908	0.514153
24.1		0.559168	0.559179	0.55914	0.559052	0.558916	0.558731	0.558499	0.55822	0.557895	0.557523	0.557106	0.556644	0.556138	0.555587	0.554993	0.554356	0.553676	0.552954	0.552191	0.551387	0.550542	0.549658	0.548734	0.54777	0.546769	0.545729	0.544652	0.543538	0.542387	0.5412	0.539978	0.538721	0.537429	0.536104	0.534745	0.533353	0.531928	0.530471	0.528983	0.527464	0.525915	0.524335	0.522726	0.521089	0.519422	0.517728	0.516006	0.514257
24.15		0.559105	0.559116	0.559077	0.55899	0.558854	0.55867	0.558439	0.558161	0.557837	0.557467	0.557052	0.556592	0.556088	0.555539	0.554948	0.554313	0.553637	0.552918	0.552158	0.551357	0.550516	0.549635	0.548714	0.547755	0.546757	0.545722	0.544649	0.543539	0.542393	0.54121	0.539993	0.53874	0.537454	0.536133	0.534779	0.533392	0.531972	0.530521	0.529038	0.527524	0.52598	0.524406	0.522802	0.52117	0.519509	0.51782	0.516103	0.51436
24.2		0.55904	0.559051	0.559012	0.558925	0.55879	0.558607	0.558377	0.558101	0.557778	0.55741	0.556996	0.556538	0.556036	0.55549	0.554901	0.55427	0.553596	0.55288	0.552123	0.551326	0.550488	0.549611	0.548694	0.547738	0.546745	0.545713	0.544645	0.543539	0.542397	0.54122	0.540007	0.538759	0.537477	0.536161	0.534812	0.53343	0.532016	0.530569	0.529092	0.527583	0.526045	0.524476	0.522878	0.521251	0.519595	0.517912	0.516201	0.514463
24.25		0.558973	0.558984	0.558946	0.558859	0.558724	0.558543	0.558314	0.558038	0.557717	0.557351	0.556939	0.556483	0.555983	0.55544	0.554853	0.554225	0.553554	0.552841	0.552088	0.551293	0.550459	0.549585	0.548673	0.547721	0.546732	0.545704	0.54464	0.543539	0.542402	0.541229	0.54002	0.538778	0.537501	0.53619	0.534846	0.533469	0.53206	0.530619	0.529147	0.527644	0.52611	0.524547	0.522954	0.521333	0.519683	0.518005	0.5163	0.514568
24.3		0.558905	0.558916	0.558877	0.558791	0.558657	0.558476	0.558249	0.557975	0.557655	0.55729	0.556881	0.556427	0.555929	0.555388	0.554804	0.554178	0.55351	0.552801	0.552051	0.55126	0.55043	0.54956	0.548651	0.547703	0.546718	0.545695	0.544635	0.543539	0.542406	0.541238	0.540035	0.538797	0.537525	0.536219	0.53488	0.533509	0.532105	0.53067	0.529203	0.527705	0.526178	0.52462	0.523033	0.521418	0.519773	0.518102	0.516402	0.514676
24.35		0.558835	0.558846	0.558808	0.558722	0.558589	0.558409	0.558182	0.557909	0.557591	0.557228	0.55682	0.556369	0.555873	0.555335	0.554754	0.554131	0.553466	0.55276	0.552013	0.551226	0.550399	0.549533	0.548628	0.547685	0.546704	0.545685	0.54463	0.543538	0.54241	0.541247	0.540048	0.538816	0.537549	0.536248	0.534915	0.533549	0.532151	0.530721	0.52926	0.527768	0.526246	0.524694	0.523113	0.521503	0.519865	0.518199	0.516506	0.514786
24.4		0.558764	0.558774	0.558736	0.558651	0.558518	0.558339	0.558114	0.557842	0.557526	0.557164	0.556759	0.556309	0.555816	0.55528	0.554702	0.554082	0.55342	0.552717	0.551974	0.55119	0.550367	0.549505	0.548604	0.547665	0.546688	0.545674	0.544623	0.543536	0.542413	0.541254	0.540061	0.538833	0.537572	0.536277	0.534948	0.533588	0.532195	0.530771	0.529315	0.527829	0.526313	0.524767	0.523192	0.521588	0.519956	0.518296	0.516609	0.514894
24.45		0.558691	0.558701	0.558663	0.558579	0.558447	0.558268	0.558044	0.557774	0.557459	0.557099	0.556696	0.556248	0.555758	0.555224	0.554649	0.554031	0.553372	0.552673	0.551933	0.551153	0.550334	0.549475	0.548578	0.547643	0.546671	0.545661	0.544615	0.543532	0.542414	0.541261	0.540072	0.53885	0.537593	0.536303	0.534981	0.533626	0.532238	0.53082	0.52937	0.52789	0.526379	0.524839	0.52327	0.521672	0.520046	0.518392	0.516711	0.515003
24.5		0.558616	0.558626	0.558589	0.558504	0.558373	0.558196	0.557972	0.557704	0.55739	0.557033	0.556631	0.556186	0.555697	0.555167	0.554594	0.553979	0.553324	0.552627	0.551891	0.551114	0.550299	0.549444	0.548551	0.547621	0.546652	0.545647	0.544605	0.543528	0.542414	0.541266	0.540082	0.538865	0.537614	0.536329	0.535012	0.533662	0.532281	0.530868	0.529424	0.527949	0.526444	0.52491	0.523347	0.521755	0.520135	0.518487	0.516812	0.51511
24.55		0.55854	0.55855	0.558513	0.558429	0.558298	0.558122	0.5579	0.557632	0.55732	0.556964	0.556565	0.556121	0.555636	0.555107	0.554537	0.553926	0.553273	0.55258	0.551847	0.551074	0.550262	0.549412	0.548523	0.547596	0.546632	0.545632	0.544595	0.543521	0.542413	0.541269	0.540091	0.538879	0.537633	0.536354	0.535042	0.533698	0.532322	0.530914	0.529476	0.528007	0.526509	0.52498	0.523423	0.521837	0.520223	0.518581	0.516912	0.515217
24.6		0.558462	0.558473	0.558436	0.558352	0.558222	0.558046	0.557825	0.557559	0.557249	0.556895	0.556497	0.556056	0.555572	0.555047	0.554479	0.553871	0.553221	0.552532	0.551802	0.551033	0.550225	0.549378	0.548493	0.547571	0.546611	0.545615	0.544582	0.543514	0.54241	0.541272	0.540099	0.538891	0.537651	0.536377	0.535071	0.533732	0.532362	0.53096	0.529528	0.528065	0.526572	0.52505	0.523498	0.521918	0.520311	0.518675	0.517012	0.515322
24.65		0.558383	0.558393	0.558357	0.558273	0.558144	0.557969	0.557749	0.557485	0.557176	0.556824	0.556428	0.555989	0.555508	0.554985	0.55442	0.553814	0.553168	0.552482	0.551755	0.55099	0.550185	0.549343	0.548462	0.547544	0.546589	0.545597	0.544569	0.543505	0.542407	0.541273	0.540105	0.538903	0.537668	0.536399	0.535098	0.533765	0.532401	0.531005	0.529578	0.528121	0.526634	0.525118	0.523573	0.521999	0.520397	0.518768	0.517111	0.515428
24.7		0.558303	0.558313	0.558276	0.558193	0.558065	0.557891	0.557672	0.557409	0.557102	0.556751	0.556357	0.555921	0.555442	0.554921	0.554359	0.553757	0.553113	0.55243	0.551707	0.550946	0.550145	0.549306	0.54843	0.547516	0.546565	0.545578	0.544554	0.543496	0.542402	0.541273	0.54011	0.538913	0.537683	0.53642	0.535125	0.533797	0.532438	0.531048	0.529627	0.528176	0.526696	0.525185	0.523646	0.522078	0.520483	0.51886	0.517209	0.515532
24.75		0.558221	0.558231	0.558194	0.558112	0.557984	0.557811	0.557593	0.557332	0.557026	0.556677	0.556285	0.555851	0.555374	0.554856	0.554297	0.553697	0.553057	0.552377	0.551658	0.5509	0.550103	0.549268	0.548396	0.547486	0.54654	0.545557	0.544538	0.543484	0.542395	0.541272	0.540114	0.538922	0.537698	0.53644	0.53515	0.533829	0.532475	0.531091	0.529676	0.528231	0.526756	0.525252	0.523719	0.522157	0.520568	0.518951	0.517307	0.515636
24.8		0.558137	0.558147	0.558111	0.558029	0.557902	0.55773	0.557513	0.557253	0.556949	0.556602	0.556212	0.55578	0.555306	0.55479	0.554234	0.553637	0.553	0.552323	0.551608	0.550853	0.55006	0.549229	0.548361	0.547455	0.546513	0.545535	0.544521	0.543472	0.542388	0.541269	0.540117	0.538931	0.537711	0.536459	0.535175	0.533859	0.532511	0.531133	0.529723	0.528284	0.526815	0.525317	0.52379	0.522235	0.520652	0.519041	0.517403	0.515739
24.85		0.558053	0.558063	0.558027	0.557945	0.557819	0.557647	0.557432	0.557173	0.55687	0.556525	0.556137	0.555707	0.555235	0.554723	0.554169	0.553575	0.552941	0.552268	0.551556	0.550805	0.550016	0.549189	0.548325	0.547423	0.546486	0.545512	0.544503	0.543458	0.542379	0.541266	0.540118	0.538937	0.537723	0.536477	0.535198	0.533888	0.532546	0.531173	0.52977	0.528337	0.526874	0.525382	0.523861	0.522312	0.520735	0.519131	0.517499	0.515841
24.9		0.557967	0.557977	0.557941	0.55786	0.557734	0.557563	0.557349	0.557091	0.55679	0.556447	0.556061	0.555633	0.555164	0.554654	0.554103	0.553512	0.552881	0.552211	0.551503	0.550755	0.54997	0.549147	0.548287	0.54739	0.546457	0.545488	0.544483	0.543444	0.542369	0.541261	0.540119	0.538943	0.537735	0.536494	0.53522	0.533916	0.53258	0.531213	0.529816	0.528388	0.526932	0.525446	0.523931	0.522388	0.520818	0.51922	0.517595	0.515943
24.95		0.557879	0.557889	0.557853	0.557773	0.557648	0.557478	0.557265	0.557009	0.556709	0.556367	0.555983	0.555558	0.555091	0.554584	0.554036	0.553448	0.55282	0.552154	0.551448	0.550705	0.549923	0.549104	0.548248	0.547356	0.546427	0.545462	0.544463	0.543428	0.542359	0.541255	0.540118	0.538948	0.537745	0.536509	0.535242	0.533943	0.532612	0.531251	0.52986	0.528439	0.526988	0.525509	0.524	0.522464	0.5209	0.519308	0.517689	0.516044
25		0.557791	0.5578	0.557765	0.557685	0.55756	0.557392	0.55718	0.556925	0.556627	0.556287	0.555905	0.555481	0.555017	0.554512	0.553967	0.553382	0.552758	0.552094	0.551393	0.550653	0.549875	0.54906	0.548208	0.54732	0.546396	0.545436	0.544441	0.543411	0.542347	0.541248	0.540116	0.538951	0.537754	0.536524	0.535262	0.533969	0.532644	0.531289	0.529904	0.528489	0.527044	0.525571	0.524069	0.522539	0.520981	0.519395	0.517783	0.516145
25.05		0.557701	0.55771	0.557675	0.557595	0.557471	0.557304	0.557093	0.556839	0.556543	0.556205	0.555825	0.555404	0.554942	0.554439	0.553897	0.553315	0.552694	0.552034	0.551336	0.550599	0.549826	0.549015	0.548167	0.547283	0.546363	0.545408	0.544418	0.543393	0.542333	0.54124	0.540114	0.538954	0.537762	0.536537	0.535281	0.533994	0.532675	0.531326	0.529947	0.528538	0.527099	0.525632	0.524136	0.522612	0.521061	0.519482	0.517876	0.516244
25.1		0.557609	0.557619	0.557584	0.557505	0.557381	0.557215	0.557005	0.556753	0.556458	0.556122	0.555744	0.555325	0.554865	0.554365	0.553826	0.553247	0.552629	0.551972	0.551278	0.550545	0.549775	0.548968	0.548125	0.547245	0.54633	0.545379	0.544394	0.543373	0.542319	0.541231	0.54011	0.538956	0.537769	0.53655	0.535299	0.534018	0.532705	0.531362	0.529989	0.528586	0.527154	0.525693	0.524203	0.522686	0.521141	0.519568	0.517969	0.516344
25.15		0.557517	0.557527	0.557492	0.557413	0.55729	0.557125	0.556916	0.556665	0.556372	0.556037	0.555661	0.555245	0.554787	0.55429	0.553754	0.553178	0.552563	0.55191	0.551218	0.55049	0.549723	0.548921	0.548081	0.547206	0.546295	0.545349	0.544368	0.543353	0.542304	0.541221	0.540105	0.538956	0.537775	0.536562	0.535317	0.534041	0.532734	0.531397	0.53003	0.528633	0.527207	0.525752	0.524269	0.522758	0.521219	0.519654	0.518061	0.516442
25.2		0.557423	0.557433	0.557398	0.55732	0.557198	0.557033	0.556826	0.556576	0.556284	0.555952	0.555578	0.555163	0.554709	0.554214	0.55368	0.553107	0.552495	0.551846	0.551158	0.550433	0.549671	0.548872	0.548037	0.547166	0.546259	0.545318	0.544342	0.543332	0.542287	0.54121	0.540099	0.538955	0.53778	0.536572	0.535333	0.534063	0.532762	0.531431	0.53007	0.528679	0.527259	0.525811	0.524334	0.52283	0.521297	0.519738	0.518152	0.51654
25.25		0.557329	0.557338	0.557304	0.557226	0.557104	0.55694	0.556734	0.556486	0.556196	0.555865	0.555493	0.555081	0.554628	0.554137	0.553605	0.553035	0.552427	0.551781	0.551096	0.550375	0.549617	0.548822	0.547991	0.547125	0.546223	0.545286	0.544315	0.543309	0.54227	0.541197	0.540092	0.538954	0.537784	0.536582	0.535348	0.534084	0.532789	0.531464	0.530109	0.528725	0.527311	0.525869	0.524399	0.522901	0.521375	0.519822	0.518243	0.516637
25.3		0.557233	0.557242	0.557208	0.55713	0.55701	0.556847	0.556641	0.556395	0.556106	0.555777	0.555407	0.554997	0.554547	0.554058	0.55353	0.552963	0.552357	0.551714	0.551034	0.550316	0.549562	0.548771	0.547944	0.547082	0.546185	0.545253	0.544286	0.543286	0.542252	0.541184	0.540084	0.538951	0.537787	0.53659	0.535363	0.534104	0.532815	0.531496	0.530147	0.528769	0.527362	0.525926	0.524462	0.522971	0.521452	0.519906	0.518333	0.516734
25.35		0.557135	0.557145	0.557111	0.557034	0.556914	0.556752	0.556548	0.556302	0.556015	0.555688	0.55532	0.554912	0.554465	0.553978	0.553453	0.552889	0.552287	0.551647	0.55097	0.550256	0.549506	0.548719	0.547896	0.547039	0.546146	0.545218	0.544257	0.543261	0.542232	0.54117	0.540075	0.538948	0.537789	0.536598	0.535376	0.534124	0.532841	0.531528	0.530185	0.528813	0.527412	0.525983	0.524525	0.52304	0.521528	0.519988	0.518422	0.51683
25.4		0.557037	0.557047	0.557013	0.556936	0.556817	0.556656	0.556453	0.556209	0.555923	0.555598	0.555232	0.554826	0.554381	0.553897	0.553375	0.552814	0.552215	0.551579	0.550905	0.550195	0.549448	0.548666	0.547848	0.546994	0.546106	0.545183	0.544226	0.543236	0.542212	0.541155	0.540065	0.538944	0.53779	0.536605	0.535389	0.534142	0.532865	0.531558	0.530222	0.528856	0.527461	0.526038	0.524588	0.523109	0.521603	0.52007	0.518511	0.516925
25.45		0.556938	0.556947	0.556914	0.556837	0.556719	0.556559	0.556357	0.556114	0.55583	0.555507	0.555143	0.55474	0.554297	0.553816	0.553296	0.552738	0.552142	0.551509	0.550839	0.550133	0.54939	0.548612	0.547798	0.546949	0.546065	0.545147	0.544195	0.543209	0.54219	0.541139	0.540054	0.538938	0.53779	0.536611	0.535401	0.53416	0.532889	0.531588	0.530258	0.528898	0.52751	0.526093	0.524649	0.523177	0.521678	0.520152	0.518599	0.51702
25.5		0.556838	0.556847	0.556813	0.556738	0.55662	0.55646	0.55626	0.556018	0.555736	0.555414	0.555053	0.554652	0.554211	0.553733	0.553216	0.552661	0.552068	0.551439	0.550773	0.55007	0.549331	0.548557	0.547747	0.546902	0.546023	0.54511	0.544162	0.543182	0.542168	0.541122	0.540043	0.538932	0.53779	0.536616	0.535412	0.534177	0.532912	0.531617	0.530293	0.52894	0.527558	0.526148	0.52471	0.523244	0.521752	0.520232	0.518686	0.517115
25.55		0.556736	0.556745	0.556712	0.556637	0.55652	0.556361	0.556162	0.555922	0.555641	0.555321	0.554961	0.554563	0.554125	0.553649	0.553135	0.552583	0.551994	0.551367	0.550705	0.550006	0.549271	0.5485	0.547695	0.546855	0.54598	0.545071	0.544129	0.543153	0.542145	0.541103	0.54003	0.538925	0.537788	0.53662	0.535422	0.534193	0.532934	0.531645	0.530327	0.52898	0.527605	0.526201	0.52477	0.523311	0.521825	0.520312	0.518773	0.517208
25.6		0.556634	0.556643	0.55661	0.556535	0.556419	0.556261	0.556063	0.555824	0.555545	0.555227	0.554869	0.554473	0.554037	0.553564	0.553053	0.552504	0.551918	0.551295	0.550636	0.549941	0.54921	0.548443	0.547642	0.546806	0.545936	0.545032	0.544095	0.543124	0.542121	0.541085	0.540017	0.538917	0.537786	0.536624	0.535431	0.534208	0.532955	0.531672	0.530361	0.52902	0.527651	0.526254	0.524829	0.523377	0.521898	0.520392	0.51886	0.517301
25.65		0.556531	0.55654	0.556507	0.556432	0.556316	0.55616	0.555963	0.555725	0.555448	0.555132	0.554776	0.554382	0.553949	0.553478	0.552969	0.552424	0.551841	0.551222	0.550566	0.549875	0.549148	0.548385	0.547588	0.546757	0.545891	0.544992	0.54406	0.543094	0.542095	0.541065	0.540002	0.538908	0.537782	0.536626	0.535439	0.534222	0.532975	0.531699	0.530394	0.529059	0.527697	0.526306	0.524888	0.523442	0.52197	0.520471	0.518945	0.517394
25.7		0.556426	0.556435	0.556403	0.556329	0.556213	0.556058	0.555862	0.555626	0.55535	0.555035	0.554682	0.55429	0.553859	0.553391	0.552886	0.552343	0.551763	0.551147	0.550495	0.549808	0.549085	0.548326	0.547534	0.546707	0.545846	0.544951	0.544023	0.543063	0.54207	0.541044	0.539987	0.538898	0.537778	0.536628	0.535447	0.534236	0.532995	0.531725	0.530426	0.529098	0.527742	0.526358	0.524946	0.523507	0.522041	0.520549	0.519031	0.517486
25.75		0.556321	0.55633	0.556297	0.556224	0.556109	0.555955	0.55576	0.555525	0.555251	0.554938	0.554587	0.554197	0.553769	0.553303	0.552801	0.552261	0.551685	0.551072	0.550424	0.54974	0.549021	0.548267	0.547478	0.546656	0.545799	0.544909	0.543986	0.543031	0.542043	0.541023	0.539971	0.538888	0.537774	0.536629	0.535454	0.534249	0.533014	0.53175	0.530457	0.529136	0.527786	0.526408	0.525003	0.523571	0.522112	0.520627	0.519115	0.517578
25.8		0.556215	0.556224	0.556191	0.556118	0.556005	0.555851	0.555657	0.555424	0.555151	0.55484	0.554491	0.554103	0.553678	0.553215	0.552715	0.552178	0.551605	0.550996	0.550351	0.549671	0.548956	0.548206	0.547422	0.546604	0.545752	0.544867	0.543949	0.542998	0.542015	0.541	0.539954	0.538876	0.537768	0.536629	0.53546	0.534261	0.533032	0.531774	0.530488	0.529173	0.52783	0.526459	0.52506	0.523635	0.522183	0.520704	0.519199	0.517669
25.85		0.556108	0.556117	0.556085	0.556012	0.555899	0.555746	0.555553	0.555321	0.555051	0.554741	0.554394	0.554008	0.553585	0.553125	0.552628	0.552094	0.551525	0.550919	0.550278	0.549601	0.54889	0.548144	0.547364	0.546551	0.545704	0.544823	0.54391	0.542964	0.541987	0.540977	0.539936	0.538864	0.537761	0.536628	0.535465	0.534272	0.533049	0.531798	0.530518	0.529209	0.527872	0.526508	0.525116	0.523698	0.522252	0.52078	0.519283	0.517759
25.9		0.556	0.556009	0.555977	0.555905	0.555792	0.55564	0.555449	0.555218	0.554949	0.554642	0.554296	0.553913	0.553492	0.553035	0.552541	0.55201	0.551443	0.550841	0.550203	0.549531	0.548824	0.548082	0.547306	0.546497	0.545654	0.544779	0.543871	0.54293	0.541958	0.540953	0.539918	0.538851	0.537754	0.536627	0.535469	0.534282	0.533066	0.531821	0.530547	0.529245	0.527915	0.526557	0.525172	0.52376	0.522321	0.520856	0.519366	0.517849
25.95		0.555891	0.5559	0.555868	0.555796	0.555685	0.555534	0.555343	0.555114	0.554847	0.554541	0.554198	0.553817	0.553398	0.552944	0.552452	0.551925	0.551361	0.550762	0.550128	0.54946	0.548756	0.548019	0.547247	0.546443	0.545605	0.544734	0.54383	0.542895	0.541928	0.540929	0.539899	0.538838	0.537746	0.536625	0.535473	0.534292	0.533082	0.531843	0.530576	0.52928	0.527956	0.526605	0.525227	0.523822	0.52239	0.520932	0.519448	0.517939
26		0.555782	0.55579	0.555759	0.555687	0.555577	0.555426	0.555237	0.555009	0.554744	0.55444	0.554098	0.553719	0.553304	0.552852	0.552363	0.551838	0.551278	0.550683	0.550052	0.549387	0.548688	0.547955	0.547188	0.546387	0.545554	0.544688	0.543789	0.542859	0.541897	0.540903	0.539879	0.538823	0.537738	0.536622	0.535476	0.534301	0.533097	0.531865	0.530604	0.529314	0.527997	0.526653	0.525281	0.523883	0.522458	0.521007	0.51953	0.518028
26.05		0.555672	0.55568	0.555649	0.555578	0.555467	0.555318	0.55513	0.554904	0.55464	0.554337	0.553998	0.553622	0.553208	0.552759	0.552273	0.551752	0.551195	0.550603	0.549976	0.549315	0.548619	0.54789	0.547127	0.546331	0.545502	0.544641	0.543748	0.542822	0.541865	0.540877	0.539858	0.538808	0.537728	0.536618	0.535479	0.53431	0.533112	0.531886	0.530631	0.529348	0.528038	0.5267	0.525335	0.523943	0.522525	0.521081	0.519611	0.518116
26.1		0.55556	0.555569	0.555538	0.555467	0.555358	0.555209	0.555022	0.554797	0.554535	0.554234	0.553897	0.553523	0.553112	0.552665	0.552182	0.551664	0.55111	0.550522	0.549898	0.549241	0.548549	0.547824	0.547066	0.546274	0.54545	0.544594	0.543705	0.542785	0.541833	0.54085	0.539837	0.538792	0.537718	0.536614	0.535481	0.534318	0.533126	0.531906	0.530658	0.529381	0.528077	0.526746	0.525388	0.524003	0.522592	0.521155	0.519692	0.518204
26.15		0.555449	0.555457	0.555426	0.555356	0.555247	0.5551	0.554914	0.55469	0.554429	0.554131	0.553795	0.553423	0.553015	0.552571	0.552091	0.551575	0.551025	0.55044	0.54982	0.549167	0.548479	0.547758	0.547004	0.546217	0.545397	0.544546	0.543662	0.542747	0.5418	0.540823	0.539814	0.538776	0.537707	0.536609	0.535482	0.534325	0.533139	0.531926	0.530684	0.529414	0.528116	0.526792	0.525441	0.524063	0.522659	0.521228	0.519773	0.518292
26.2		0.555336	0.555345	0.555314	0.555244	0.555136	0.554989	0.554805	0.554583	0.554323	0.554026	0.553693	0.553323	0.552917	0.552476	0.551999	0.551486	0.550939	0.550357	0.549741	0.549091	0.548408	0.547691	0.546941	0.546159	0.545344	0.544497	0.543618	0.542708	0.541766	0.540794	0.539792	0.538759	0.537696	0.536604	0.535482	0.534331	0.533152	0.531945	0.530709	0.529446	0.528155	0.526837	0.525493	0.524122	0.522724	0.521301	0.519853	0.518379
26.25		0.555223	0.555231	0.555201	0.555132	0.555024	0.554878	0.554695	0.554474	0.554216	0.553921	0.55359	0.553222	0.552819	0.55238	0.551906	0.551396	0.550853	0.550274	0.549662	0.549016	0.548336	0.547623	0.546878	0.5461	0.545289	0.544447	0.543573	0.542668	0.541732	0.540765	0.539768	0.538741	0.537684	0.536597	0.535482	0.534337	0.533164	0.531963	0.530734	0.529477	0.528193	0.526882	0.525544	0.52418	0.52279	0.521374	0.519932	0.518466
26.3		0.555109	0.555117	0.555087	0.555018	0.554911	0.554767	0.554584	0.554365	0.554108	0.553816	0.553486	0.553121	0.55272	0.552284	0.551812	0.551306	0.550765	0.55019	0.549582	0.548939	0.548264	0.547555	0.546814	0.54604	0.545234	0.544397	0.543528	0.542628	0.541697	0.540736	0.539744	0.538722	0.537671	0.536591	0.535481	0.534343	0.533176	0.531981	0.530758	0.529508	0.528231	0.526926	0.525595	0.524238	0.522855	0.521446	0.520011	0.518552
26.35		0.554995	0.555003	0.554973	0.554904	0.554798	0.554654	0.554473	0.554255	0.554	0.553709	0.553382	0.553019	0.55262	0.552187	0.551718	0.551215	0.550677	0.550106	0.549501	0.548862	0.54819	0.547486	0.546749	0.54598	0.545179	0.544346	0.543482	0.542587	0.541662	0.540706	0.539719	0.538703	0.537658	0.536583	0.53548	0.534347	0.533187	0.531998	0.530782	0.529538	0.528267	0.52697	0.525646	0.524295	0.522919	0.521517	0.52009	0.518638
26.4		0.55488	0.554888	0.554858	0.55479	0.554684	0.554541	0.554361	0.554145	0.553891	0.553602	0.553277	0.552916	0.55252	0.552089	0.551623	0.551123	0.550589	0.550021	0.549419	0.548784	0.548117	0.547416	0.546684	0.545919	0.545123	0.544295	0.543436	0.542546	0.541625	0.540675	0.539694	0.538684	0.537644	0.536575	0.535478	0.534351	0.533197	0.532015	0.530805	0.529568	0.528304	0.527013	0.525696	0.524352	0.522983	0.521588	0.520168	0.518723
26.45		0.554764	0.554772	0.554742	0.554675	0.55457	0.554428	0.554249	0.554034	0.553782	0.553494	0.553171	0.552813	0.552419	0.551991	0.551528	0.551031	0.5505	0.549935	0.549337	0.548706	0.548042	0.547346	0.546618	0.545858	0.545066	0.544243	0.543389	0.542504	0.541589	0.540643	0.539668	0.538663	0.53763	0.536567	0.535475	0.534355	0.533207	0.532031	0.530828	0.529597	0.52834	0.527056	0.525745	0.524409	0.523046	0.521659	0.520246	0.518808
26.5		0.554648	0.554656	0.554626	0.554559	0.554455	0.554314	0.554136	0.553922	0.553672	0.553386	0.553065	0.552709	0.552318	0.551892	0.551432	0.550938	0.55041	0.549849	0.549254	0.548627	0.547967	0.547275	0.546551	0.545796	0.545008	0.54419	0.543341	0.542461	0.541551	0.540611	0.539642	0.538643	0.537614	0.536557	0.535472	0.534358	0.533216	0.532047	0.53085	0.529626	0.528375	0.527098	0.525794	0.524465	0.523109	0.521729	0.520323	0.518892
26.55		0.554531	0.554539	0.554509	0.554443	0.554339	0.554199	0.554022	0.55381	0.553561	0.553278	0.552958	0.552604	0.552216	0.551792	0.551335	0.550844	0.55032	0.549762	0.549171	0.548548	0.547892	0.547204	0.546484	0.545733	0.54495	0.544137	0.543293	0.542418	0.541513	0.540579	0.539615	0.538621	0.537599	0.536548	0.535468	0.534361	0.533225	0.532062	0.530871	0.529654	0.52841	0.527139	0.525843	0.52452	0.523172	0.521798	0.5204	0.518976
26.6		0.554413	0.554421	0.554392	0.554326	0.554223	0.554084	0.553908	0.553697	0.55345	0.553168	0.552851	0.552499	0.552113	0.551693	0.551238	0.55075	0.550229	0.549674	0.549087	0.548468	0.547816	0.547132	0.546417	0.54567	0.544892	0.544083	0.543244	0.542374	0.541475	0.540546	0.539587	0.538599	0.537583	0.536538	0.535464	0.534363	0.533233	0.532077	0.530893	0.529682	0.528444	0.527181	0.525891	0.524575	0.523234	0.521868	0.520476	0.51906
26.65		0.554296	0.554304	0.554275	0.554209	0.554107	0.553968	0.553794	0.553584	0.553339	0.553059	0.552743	0.552394	0.55201	0.551592	0.551141	0.550656	0.550138	0.549587	0.549003	0.548387	0.547739	0.54706	0.546349	0.545606	0.544833	0.544029	0.543195	0.54233	0.541436	0.540512	0.539559	0.538577	0.537566	0.536527	0.535459	0.534364	0.533241	0.532091	0.530913	0.529709	0.528478	0.527221	0.525938	0.52463	0.523296	0.521936	0.520552	0.519144
26.7		0.554177	0.554185	0.554156	0.554091	0.55399	0.553852	0.553679	0.55347	0.553227	0.552948	0.552635	0.552288	0.551906	0.551491	0.551042	0.550561	0.550046	0.549498	0.548918	0.548306	0.547662	0.546987	0.54628	0.545542	0.544773	0.543974	0.543145	0.542286	0.541397	0.540478	0.53953	0.538554	0.537549	0.536516	0.535454	0.534365	0.533248	0.532104	0.530933	0.529736	0.528512	0.527262	0.525985	0.524684	0.523357	0.522005	0.520628	0.519226
26.75		0.554059	0.554067	0.554038	0.553973	0.553872	0.553736	0.553564	0.553356	0.553114	0.552838	0.552527	0.552181	0.551802	0.55139	0.550944	0.550465	0.549953	0.549409	0.548833	0.548225	0.547585	0.546913	0.546211	0.545477	0.544713	0.543919	0.543095	0.54224	0.541357	0.540443	0.539501	0.538531	0.537531	0.536504	0.535449	0.534366	0.533255	0.532118	0.530953	0.529762	0.528545	0.527301	0.526032	0.524738	0.523418	0.522073	0.520703	0.519309
26.8		0.55394	0.553947	0.553919	0.553854	0.553754	0.553619	0.553448	0.553242	0.553001	0.552726	0.552417	0.552074	0.551698	0.551288	0.550845	0.550369	0.549861	0.54932	0.548747	0.548143	0.547507	0.546839	0.546141	0.545412	0.544653	0.543863	0.543044	0.542195	0.541316	0.540408	0.539472	0.538507	0.537513	0.536492	0.535442	0.534366	0.533261	0.53213	0.530972	0.529788	0.528577	0.527341	0.526079	0.524791	0.523478	0.52214	0.520778	0.519391
26.85		0.55382	0.553828	0.5538	0.553735	0.553636	0.553501	0.553331	0.553127	0.552888	0.552615	0.552308	0.551967	0.551593	0.551186	0.550746	0.550273	0.549768	0.54923	0.548661	0.54806	0.547428	0.546765	0.546071	0.545347	0.544592	0.543807	0.542993	0.542149	0.541275	0.540373	0.539442	0.538483	0.537495	0.536479	0.535436	0.534365	0.533267	0.532143	0.530991	0.529814	0.52861	0.52738	0.526125	0.524844	0.523538	0.522208	0.520853	0.519473
26.9		0.5537	0.553708	0.55368	0.553616	0.553517	0.553383	0.553215	0.553012	0.552774	0.552503	0.552198	0.551859	0.551488	0.551083	0.550646	0.550176	0.549674	0.54914	0.548575	0.547978	0.547349	0.54669	0.546001	0.545281	0.544531	0.543751	0.542941	0.542102	0.541234	0.540337	0.539412	0.538458	0.537476	0.536466	0.535429	0.534364	0.533273	0.532155	0.53101	0.529839	0.528641	0.527419	0.52617	0.524897	0.523598	0.522275	0.520927	0.519555
26.95		0.55358	0.553588	0.55356	0.553497	0.553398	0.553265	0.553098	0.552896	0.55266	0.552391	0.552088	0.551751	0.551382	0.55098	0.550546	0.550079	0.54958	0.54905	0.548488	0.547894	0.54727	0.546615	0.54593	0.545214	0.544469	0.543694	0.542889	0.542055	0.541192	0.540301	0.539381	0.538433	0.537457	0.536453	0.535422	0.534363	0.533278	0.532166	0.531028	0.529863	0.528673	0.527457	0.526215	0.524949	0.523657	0.522341	0.521001	0.519636
27		0.553459	0.553467	0.553439	0.553377	0.553279	0.553147	0.552981	0.55278	0.552546	0.552278	0.551977	0.551643	0.551276	0.550877	0.550445	0.549981	0.549486	0.548959	0.5484	0.547811	0.547191	0.54654	0.545859	0.545148	0.544407	0.543636	0.542837	0.542008	0.54115	0.540264	0.53935	0.538407	0.537437	0.536439	0.535414	0.534362	0.533283	0.532177	0.531045	0.529888	0.528704	0.527495	0.52626	0.525001	0.523716	0.522407	0.521074	0.519717
27.05		0.553339	0.553346	0.553319	0.553256	0.553159	0.553028	0.552863	0.552664	0.552431	0.552165	0.551866	0.551534	0.55117	0.550773	0.550344	0.549884	0.549391	0.548867	0.548313	0.547727	0.547111	0.546464	0.545787	0.545081	0.544344	0.543579	0.542784	0.54196	0.541108	0.540227	0.539318	0.538381	0.537417	0.536425	0.535406	0.53436	0.533287	0.532188	0.531063	0.529911	0.528735	0.527532	0.526305	0.525052	0.523775	0.522473	0.521147	0.519797
27.1		0.553217	0.553225	0.553198	0.553136	0.55304	0.552909	0.552745	0.552547	0.552316	0.552052	0.551755	0.551425	0.551063	0.550669	0.550243	0.549785	0.549296	0.548776	0.548225	0.547643	0.54703	0.546388	0.545715	0.545013	0.544282	0.543521	0.542731	0.541912	0.541065	0.54019	0.539286	0.538355	0.537396	0.53641	0.535397	0.534357	0.533291	0.532198	0.53108	0.529935	0.528765	0.527569	0.526349	0.525103	0.523833	0.522539	0.52122	0.519878
27.15		0.553096	0.553104	0.553076	0.553015	0.552919	0.55279	0.552627	0.552431	0.552201	0.551939	0.551644	0.551316	0.550957	0.550565	0.550142	0.549687	0.549201	0.548684	0.548136	0.547558	0.54695	0.546311	0.545643	0.544945	0.544218	0.543462	0.542677	0.541864	0.541022	0.540152	0.539254	0.538328	0.537376	0.536395	0.535388	0.534355	0.533295	0.532208	0.531096	0.529958	0.528795	0.527606	0.526393	0.525154	0.523891	0.522604	0.521293	0.519958
27.2		0.552974	0.552982	0.552955	0.552894	0.552799	0.552671	0.552509	0.552314	0.552086	0.551825	0.551532	0.551207	0.550849	0.550461	0.55004	0.549588	0.549106	0.548592	0.548048	0.547474	0.546869	0.546235	0.545571	0.544877	0.544155	0.543404	0.542624	0.541815	0.540978	0.540114	0.539221	0.538302	0.537354	0.53638	0.535379	0.534352	0.533298	0.532218	0.531113	0.529981	0.528825	0.527643	0.526436	0.525205	0.523949	0.522669	0.521365	0.520037
27.25		0.552853	0.55286	0.552833	0.552773	0.552678	0.552551	0.55239	0.552196	0.55197	0.551711	0.55142	0.551097	0.550742	0.550356	0.549938	0.549489	0.54901	0.5485	0.547959	0.547389	0.546788	0.546158	0.545498	0.544809	0.544091	0.543345	0.542569	0.541766	0.540935	0.540075	0.539188	0.538274	0.537333	0.536365	0.53537	0.534349	0.533301	0.532228	0.531129	0.530004	0.528854	0.527679	0.526479	0.525255	0.524006	0.522734	0.521437	0.520117
27.3		0.552731	0.552738	0.552711	0.552651	0.552558	0.552431	0.552271	0.552079	0.551854	0.551597	0.551308	0.550987	0.550635	0.550251	0.549836	0.54939	0.548914	0.548407	0.54787	0.547303	0.546707	0.54608	0.545425	0.544741	0.544027	0.543285	0.542515	0.541717	0.540891	0.540037	0.539155	0.538247	0.537311	0.536349	0.53536	0.534345	0.533304	0.532237	0.531144	0.530026	0.528883	0.527715	0.526522	0.525305	0.524063	0.522798	0.521509	0.520196
27.35		0.552609	0.552616	0.55259	0.55253	0.552437	0.552311	0.552152	0.551961	0.551738	0.551483	0.551196	0.550877	0.550527	0.550146	0.549734	0.549291	0.548818	0.548314	0.547781	0.547218	0.546625	0.546003	0.545352	0.544672	0.543963	0.543226	0.542461	0.541667	0.540846	0.539998	0.539122	0.538219	0.537289	0.536333	0.53535	0.534341	0.533306	0.532246	0.53116	0.530048	0.528912	0.527751	0.526565	0.525355	0.52412	0.522862	0.52158	0.520275
27.4		0.552486	0.552494	0.552467	0.552408	0.552316	0.552191	0.552033	0.551844	0.551622	0.551368	0.551083	0.550767	0.550419	0.550041	0.549631	0.549192	0.548722	0.548221	0.547692	0.547132	0.546543	0.545925	0.545278	0.544603	0.543899	0.543166	0.542406	0.541618	0.540802	0.539959	0.539088	0.538191	0.537267	0.536317	0.53534	0.534337	0.533308	0.532254	0.531175	0.53007	0.52894	0.527786	0.526607	0.525404	0.524177	0.522926	0.521651	0.520353
27.45		0.552364	0.552371	0.552345	0.552286	0.552195	0.552071	0.551914	0.551726	0.551506	0.551254	0.550971	0.550657	0.550311	0.549935	0.549529	0.549092	0.548625	0.548128	0.547602	0.547046	0.546461	0.545847	0.545205	0.544534	0.543834	0.543106	0.542351	0.541568	0.540757	0.539919	0.539054	0.538163	0.537245	0.5363	0.535329	0.534333	0.53331	0.532263	0.53119	0.530091	0.528969	0.527821	0.526649	0.525453	0.524233	0.522989	0.521722	0.520432
27.5		0.552242	0.552249	0.552223	0.552165	0.552074	0.55195	0.551795	0.551608	0.551389	0.551139	0.550858	0.550546	0.550203	0.54983	0.549426	0.548992	0.548529	0.548035	0.547512	0.54696	0.546379	0.545769	0.545131	0.544464	0.543769	0.543046	0.542296	0.541518	0.540712	0.53988	0.53902	0.538134	0.537222	0.536283	0.535319	0.534328	0.533312	0.532271	0.531204	0.530113	0.528997	0.527856	0.526691	0.525502	0.524289	0.523053	0.521793	0.52051
27.55		0.552119	0.552126	0.552101	0.552043	0.551952	0.55183	0.551676	0.55149	0.551273	0.551025	0.550746	0.550436	0.550095	0.549724	0.549323	0.548892	0.548432	0.547942	0.547423	0.546874	0.546297	0.545691	0.545057	0.544395	0.543704	0.542986	0.54224	0.541467	0.540667	0.53984	0.538986	0.538106	0.537199	0.536266	0.535308	0.534323	0.533314	0.532279	0.531219	0.530134	0.529024	0.527891	0.526733	0.525551	0.524345	0.523116	0.521863	0.520588
27.6		0.551997	0.552004	0.551978	0.551921	0.551831	0.55171	0.551557	0.551372	0.551157	0.55091	0.550633	0.550325	0.549987	0.549619	0.54922	0.548792	0.548335	0.547848	0.547333	0.546788	0.546215	0.545613	0.544983	0.544325	0.543639	0.542926	0.542185	0.541417	0.540622	0.5398	0.538952	0.538077	0.537176	0.536249	0.535296	0.534318	0.533315	0.532286	0.531233	0.530155	0.529052	0.527925	0.526774	0.525599	0.524401	0.523179	0.521934	0.520665
27.65		0.551874	0.551881	0.551856	0.551799	0.55171	0.551589	0.551437	0.551254	0.55104	0.550795	0.55052	0.550214	0.549879	0.549513	0.549117	0.548693	0.548238	0.547755	0.547243	0.546702	0.546132	0.545535	0.544909	0.544255	0.543574	0.542865	0.542129	0.541366	0.540576	0.53976	0.538917	0.538048	0.537153	0.536232	0.535285	0.534313	0.533316	0.532294	0.531247	0.530175	0.529079	0.527959	0.526815	0.525647	0.524456	0.523241	0.522004	0.520743
27.7		0.551752	0.551759	0.551734	0.551677	0.551589	0.551469	0.551318	0.551136	0.550924	0.550681	0.550407	0.550104	0.54977	0.549407	0.549015	0.548593	0.548141	0.547661	0.547153	0.546615	0.54605	0.545456	0.544835	0.544185	0.543509	0.542805	0.542074	0.541316	0.540531	0.53972	0.538882	0.538019	0.537129	0.536214	0.535273	0.534308	0.533317	0.532301	0.531261	0.530196	0.529106	0.527993	0.526856	0.525695	0.524511	0.523304	0.522073	0.52082
27.75		0.55163	0.551636	0.551612	0.551555	0.551467	0.551349	0.551199	0.551018	0.550807	0.550566	0.550295	0.549993	0.549662	0.549302	0.548912	0.548493	0.548045	0.547568	0.547063	0.546529	0.545967	0.545378	0.54476	0.544116	0.543443	0.542744	0.542018	0.541265	0.540485	0.539679	0.538847	0.537989	0.537106	0.536196	0.535262	0.534302	0.533317	0.532308	0.531274	0.530216	0.529133	0.528027	0.526897	0.525743	0.524566	0.523366	0.522143	0.520897
27.8		0.551507	0.551514	0.551489	0.551433	0.551346	0.551228	0.55108	0.5509	0.550691	0.550451	0.550182	0.549883	0.549554	0.549196	0.548809	0.548393	0.547948	0.547474	0.546973	0.546443	0.545885	0.545299	0.544686	0.544046	0.543378	0.542683	0.541962	0.541214	0.540439	0.539639	0.538812	0.53796	0.537082	0.536179	0.53525	0.534296	0.533318	0.532315	0.531288	0.530236	0.52916	0.528061	0.526938	0.525791	0.524621	0.523428	0.522212	0.520974
27.85		0.551385	0.551392	0.551367	0.551312	0.551225	0.551108	0.550961	0.550783	0.550575	0.550337	0.550069	0.549772	0.549446	0.54909	0.548706	0.548293	0.547851	0.547381	0.546883	0.546356	0.545802	0.545221	0.544612	0.543976	0.543312	0.542622	0.541906	0.541163	0.540394	0.539598	0.538777	0.53793	0.537058	0.536161	0.535238	0.534291	0.533319	0.532322	0.531301	0.530256	0.529187	0.528094	0.526978	0.525839	0.524676	0.52349	0.522282	0.521051
27.9		0.551263	0.55127	0.551245	0.55119	0.551104	0.550988	0.550842	0.550665	0.550459	0.550222	0.549957	0.549662	0.549338	0.548985	0.548603	0.548193	0.547754	0.547287	0.546793	0.54627	0.54572	0.545142	0.544537	0.543906	0.543247	0.542562	0.54185	0.541112	0.540348	0.539558	0.538742	0.537901	0.537034	0.536143	0.535226	0.534285	0.533319	0.532329	0.531314	0.530276	0.529213	0.528128	0.527018	0.525886	0.52473	0.523552	0.522351	0.521127
27.95		0.551141	0.551148	0.551123	0.551069	0.550984	0.550868	0.550723	0.550547	0.550342	0.550108	0.549844	0.549552	0.54923	0.548879	0.5485	0.548093	0.547657	0.547194	0.546703	0.546184	0.545637	0.545064	0.544463	0.543836	0.543182	0.542501	0.541794	0.541061	0.540302	0.539517	0.538707	0.537871	0.53701	0.536125	0.535214	0.534279	0.533319	0.532335	0.531327	0.530295	0.52924	0.528161	0.527059	0.525933	0.524785	0.523614	0.52242	0.521204
28		0.551019	0.551026	0.551002	0.550947	0.550863	0.550748	0.550604	0.55043	0.550227	0.549994	0.549732	0.549441	0.549122	0.548774	0.548398	0.547993	0.547561	0.547101	0.546613	0.546097	0.545555	0.544985	0.544389	0.543766	0.543116	0.54244	0.541738	0.54101	0.540256	0.539477	0.538672	0.537842	0.536987	0.536107	0.535202	0.534273	0.533319	0.532342	0.53134	0.530315	0.529266	0.528194	0.527099	0.52598	0.524839	0.523675	0.522489	0.52128
28.05		0.550898	0.550904	0.55088	0.550826	0.550743	0.550629	0.550486	0.550313	0.550111	0.54988	0.54962	0.549331	0.549014	0.548669	0.548295	0.547894	0.547464	0.547007	0.546523	0.546011	0.545473	0.544907	0.544315	0.543696	0.543051	0.542379	0.541682	0.540959	0.54021	0.539436	0.538637	0.537812	0.536963	0.536088	0.53519	0.534267	0.533319	0.532348	0.531353	0.530335	0.529292	0.528227	0.527139	0.526027	0.524893	0.523736	0.522557	0.521356
28.1		0.550776	0.550783	0.550759	0.550706	0.550622	0.550509	0.550367	0.550196	0.549995	0.549766	0.549508	0.549222	0.548907	0.548564	0.548193	0.547794	0.547368	0.546914	0.546433	0.545925	0.54539	0.544829	0.544241	0.543626	0.542985	0.542319	0.541626	0.540908	0.540164	0.539395	0.538601	0.537782	0.536939	0.53607	0.535177	0.534261	0.533319	0.532355	0.531366	0.530354	0.529319	0.52826	0.527178	0.526074	0.524947	0.523798	0.522626	0.521432
28.15		0.550655	0.550662	0.550638	0.550585	0.550502	0.55039	0.550249	0.550079	0.54988	0.549652	0.549396	0.549112	0.5488	0.548459	0.548091	0.547695	0.547272	0.546821	0.546344	0.54584	0.545308	0.544751	0.544167	0.543556	0.54292	0.542258	0.54157	0.540857	0.540119	0.539355	0.538566	0.537753	0.536915	0.536052	0.535165	0.534254	0.53332	0.532361	0.531379	0.530373	0.529345	0.528293	0.527218	0.526121	0.525001	0.523859	0.522694	0.521508
28.2		0.550534	0.550541	0.550517	0.550465	0.550383	0.550272	0.550131	0.549963	0.549765	0.549539	0.549285	0.549003	0.548692	0.548355	0.547989	0.547596	0.547176	0.546729	0.546255	0.545754	0.545226	0.544673	0.544093	0.543487	0.542855	0.542198	0.541515	0.540806	0.540073	0.539314	0.538531	0.537723	0.536891	0.536034	0.535153	0.534248	0.53332	0.532367	0.531392	0.530393	0.529371	0.528326	0.527258	0.526167	0.525055	0.52392	0.522763	0.521584
28.25		0.550414	0.55042	0.550397	0.550345	0.550263	0.550153	0.550014	0.549846	0.54965	0.549426	0.549174	0.548894	0.548586	0.54825	0.547887	0.547497	0.54708	0.546636	0.546166	0.545668	0.545145	0.544595	0.544019	0.543417	0.54279	0.542137	0.541459	0.540756	0.540027	0.539274	0.538496	0.537693	0.536867	0.536016	0.535141	0.534242	0.53332	0.532374	0.531404	0.530412	0.529397	0.528358	0.527297	0.526214	0.525108	0.523981	0.522831	0.521659
28.3		0.550294	0.5503	0.550277	0.550225	0.550144	0.550035	0.549897	0.54973	0.549536	0.549313	0.549063	0.548785	0.548479	0.548146	0.547786	0.547399	0.546985	0.546544	0.546077	0.545583	0.545063	0.544517	0.543946	0.543348	0.542725	0.542077	0.541404	0.540705	0.539982	0.539234	0.538461	0.537664	0.536843	0.535998	0.535129	0.534236	0.53332	0.53238	0.531417	0.530431	0.529422	0.528391	0.527337	0.526261	0.525162	0.524042	0.522899	0.521735
28.35		0.550174	0.55018	0.550157	0.550106	0.550025	0.549917	0.54978	0.549615	0.549422	0.549201	0.548952	0.548676	0.548373	0.548042	0.547685	0.5473	0.546889	0.546452	0.545988	0.545498	0.544982	0.54444	0.543872	0.543279	0.542661	0.542017	0.541348	0.540655	0.539936	0.539193	0.538426	0.537635	0.536819	0.53598	0.535116	0.53423	0.53332	0.532386	0.53143	0.53045	0.529448	0.528424	0.527377	0.526307	0.525216	0.524102	0.522967	0.52181
28.4		0.550054	0.55006	0.550038	0.549987	0.549907	0.549799	0.549663	0.5495	0.549308	0.549089	0.548842	0.548568	0.548267	0.547939	0.547584	0.547203	0.546794	0.54636	0.5459	0.545413	0.544901	0.544363	0.543799	0.54321	0.542596	0.541957	0.541293	0.540604	0.539891	0.539153	0.538391	0.537605	0.536795	0.535962	0.535104	0.534224	0.53332	0.532393	0.531443	0.53047	0.529474	0.528456	0.527416	0.526354	0.525269	0.524163	0.523035	0.521886
28.45		0.549935	0.549941	0.549919	0.549868	0.549789	0.549682	0.549547	0.549385	0.549195	0.548977	0.548732	0.54846	0.548161	0.547836	0.547484	0.547105	0.5467	0.546269	0.545812	0.545329	0.54482	0.544286	0.543726	0.543142	0.542532	0.541897	0.541238	0.540554	0.539846	0.539113	0.538357	0.537576	0.536772	0.535944	0.535092	0.534218	0.53332	0.532399	0.531455	0.530489	0.5295	0.528489	0.527456	0.5264	0.525323	0.524224	0.523103	0.521961
28.5		0.549816	0.549822	0.5498	0.54975	0.549672	0.549565	0.549432	0.54927	0.549081	0.548866	0.548623	0.548353	0.548056	0.547733	0.547383	0.547008	0.546606	0.546178	0.545724	0.545244	0.544739	0.544209	0.543654	0.543073	0.542468	0.541838	0.541183	0.540504	0.539801	0.539074	0.538322	0.537547	0.536748	0.535926	0.53508	0.534212	0.53332	0.532405	0.531468	0.530508	0.529526	0.528522	0.527495	0.526447	0.525376	0.524284	0.523171	0.522037
28.55		0.549698	0.549704	0.549682	0.549632	0.549554	0.549449	0.549316	0.549156	0.548969	0.548755	0.548514	0.548246	0.547951	0.547631	0.547284	0.546911	0.546512	0.546087	0.545636	0.54516	0.544659	0.544133	0.543581	0.543005	0.542404	0.541779	0.541129	0.540454	0.539756	0.539034	0.538288	0.537518	0.536725	0.535908	0.535069	0.534206	0.53332	0.532412	0.531481	0.530528	0.529552	0.528554	0.527535	0.526493	0.52543	0.524345	0.523239	0.522112
28.6		0.54958	0.549586	0.549564	0.549515	0.549438	0.549333	0.549201	0.549043	0.548857	0.548644	0.548405	0.548139	0.547847	0.547529	0.547184	0.546814	0.546418	0.545996	0.545549	0.545077	0.544579	0.544057	0.543509	0.542937	0.542341	0.54172	0.541074	0.540405	0.539712	0.538995	0.538254	0.537489	0.536702	0.535891	0.535057	0.5342	0.533321	0.532419	0.531494	0.530547	0.529578	0.528587	0.527574	0.526539	0.525483	0.524406	0.523307	0.522187
28.65		0.549463	0.549469	0.549447	0.549398	0.549321	0.549218	0.549087	0.548929	0.548745	0.548534	0.548297	0.548033	0.547743	0.547427	0.547085	0.546718	0.546325	0.545906	0.545463	0.544994	0.5445	0.543981	0.543438	0.54287	0.542278	0.541661	0.54102	0.540356	0.539667	0.538955	0.53822	0.537461	0.536679	0.535874	0.535046	0.534195	0.533321	0.532425	0.531507	0.530567	0.529604	0.52862	0.527614	0.526586	0.525537	0.524466	0.523375	0.522262
28.7		0.549346	0.549352	0.54933	0.549282	0.549206	0.549103	0.548973	0.548817	0.548634	0.548424	0.548189	0.547927	0.547639	0.547326	0.546987	0.546622	0.546232	0.545817	0.545376	0.544911	0.544421	0.543906	0.543366	0.542803	0.542215	0.541603	0.540967	0.540307	0.539623	0.538916	0.538186	0.537433	0.536656	0.535857	0.535034	0.534189	0.533322	0.532432	0.53152	0.530586	0.52963	0.528653	0.527653	0.526632	0.52559	0.524527	0.523443	0.522337
28.75		0.54923	0.549236	0.549214	0.549166	0.549091	0.548989	0.54886	0.548705	0.548523	0.548315	0.548082	0.547822	0.547536	0.547225	0.546889	0.546527	0.54614	0.545727	0.54529	0.544828	0.544342	0.543831	0.543295	0.542736	0.542152	0.541545	0.540913	0.540258	0.53958	0.538878	0.538153	0.537405	0.536634	0.53584	0.535023	0.534184	0.533323	0.532439	0.531534	0.530606	0.529657	0.528686	0.527693	0.526679	0.525644	0.524588	0.523511	0.522413
28.8		0.549114	0.54912	0.549099	0.549051	0.548976	0.548875	0.548747	0.548593	0.548413	0.548207	0.547975	0.547717	0.547434	0.547125	0.546791	0.546432	0.546048	0.545639	0.545205	0.544746	0.544263	0.543756	0.543225	0.542669	0.54209	0.541487	0.54086	0.54021	0.539536	0.538839	0.53812	0.537377	0.536611	0.535823	0.535012	0.534179	0.533324	0.532446	0.531547	0.530626	0.529683	0.528719	0.527733	0.526726	0.525698	0.524648	0.523578	0.522488
28.85		0.548999	0.549005	0.548984	0.548936	0.548862	0.548762	0.548635	0.548482	0.548303	0.548099	0.547869	0.547613	0.547332	0.547026	0.546694	0.546338	0.545956	0.54555	0.54512	0.544665	0.544186	0.543682	0.543155	0.542603	0.542028	0.54143	0.540807	0.540162	0.539493	0.538801	0.538087	0.537349	0.536589	0.535807	0.535002	0.534174	0.533325	0.532454	0.531561	0.530646	0.529709	0.528752	0.527773	0.526772	0.525751	0.524709	0.523646	0.522563
28.9		0.548885	0.54889	0.548869	0.548822	0.548749	0.548649	0.548523	0.548372	0.548194	0.547991	0.547763	0.547509	0.54723	0.546926	0.546598	0.546244	0.545866	0.545463	0.545035	0.544584	0.544108	0.543608	0.543085	0.542538	0.541967	0.541373	0.540755	0.540114	0.53945	0.538764	0.538054	0.537322	0.536567	0.53579	0.534991	0.53417	0.533326	0.532461	0.531574	0.530666	0.529736	0.528785	0.527813	0.526819	0.525805	0.52477	0.523714	0.522638
28.95		0.548771	0.548776	0.548756	0.548709	0.548636	0.548537	0.548412	0.548262	0.548086	0.547885	0.547658	0.547406	0.54713	0.546828	0.546502	0.546151	0.545775	0.545375	0.544951	0.544503	0.544031	0.543535	0.543016	0.542472	0.541906	0.541316	0.540703	0.540067	0.539408	0.538726	0.538022	0.537295	0.536546	0.535774	0.534981	0.534165	0.533328	0.532469	0.531588	0.530686	0.529763	0.528818	0.527853	0.526866	0.525859	0.524831	0.523782	0.522713
29		0.548657	0.548663	0.548643	0.548596	0.548524	0.548426	0.548302	0.548153	0.547978	0.547779	0.547554	0.547304	0.547029	0.54673	0.546406	0.546058	0.545685	0.545289	0.544868	0.544423	0.543955	0.543462	0.542947	0.542408	0.541845	0.54126	0.540651	0.54002	0.539366	0.538689	0.53799	0.537268	0.536525	0.535759	0.534971	0.534161	0.53333	0.532477	0.531602	0.530707	0.52979	0.528852	0.527893	0.526913	0.525913	0.524892	0.52385	0.522789
29.05		0.548545	0.548551	0.54853	0.548484	0.548412	0.548315	0.548192	0.548044	0.547871	0.547673	0.54745	0.547202	0.54693	0.546633	0.546311	0.545966	0.545596	0.545203	0.544785	0.544344	0.543879	0.54339	0.542878	0.542343	0.541785	0.541204	0.5406	0.539974	0.539324	0.538653	0.537959	0.537242	0.536504	0.535743	0.534961	0.534157	0.533332	0.532485	0.531617	0.530727	0.529817	0.528885	0.527933	0.52696	0.525967	0.524953	0.523918	0.522864
29.1		0.548433	0.548439	0.548418	0.548373	0.548302	0.548205	0.548083	0.547936	0.547765	0.547568	0.547347	0.547101	0.546831	0.546536	0.546217	0.545874	0.545508	0.545117	0.544703	0.544265	0.543803	0.543319	0.542811	0.54228	0.541726	0.541149	0.54055	0.539928	0.539283	0.538616	0.537927	0.537216	0.536483	0.535728	0.534952	0.534154	0.533334	0.532493	0.531631	0.530748	0.529844	0.528919	0.527974	0.527007	0.526021	0.525014	0.523987	0.522939
29.15		0.548322	0.548328	0.548308	0.548262	0.548192	0.548096	0.547975	0.547829	0.547659	0.547464	0.547245	0.547001	0.546732	0.54644	0.546124	0.545784	0.54542	0.545032	0.544621	0.544186	0.543728	0.543247	0.542743	0.542216	0.541667	0.541094	0.540499	0.539882	0.539242	0.53858	0.537897	0.537191	0.536463	0.535714	0.534943	0.534151	0.533337	0.532502	0.531646	0.530769	0.529872	0.528953	0.528014	0.527055	0.526075	0.525075	0.524055	0.523015
29.2		0.548212	0.548217	0.548197	0.548152	0.548082	0.547987	0.547868	0.547723	0.547554	0.547361	0.547143	0.546901	0.546635	0.546345	0.546031	0.545693	0.545332	0.544948	0.54454	0.544109	0.543654	0.543177	0.542677	0.542154	0.541608	0.54104	0.54045	0.539837	0.539202	0.538545	0.537866	0.537166	0.536443	0.535699	0.534934	0.534148	0.53334	0.532511	0.531661	0.530791	0.529899	0.528987	0.528055	0.527102	0.526129	0.525136	0.524123	0.52309
29.25		0.548102	0.548108	0.548088	0.548043	0.547974	0.54788	0.547761	0.547618	0.54745	0.547258	0.547042	0.546802	0.546538	0.54625	0.545939	0.545604	0.545246	0.544864	0.544459	0.544031	0.543581	0.543107	0.542611	0.542092	0.54155	0.540986	0.5404	0.539792	0.539162	0.53851	0.537836	0.537141	0.536424	0.535686	0.534926	0.534145	0.533343	0.53252	0.531677	0.530812	0.529927	0.529022	0.528096	0.52715	0.526184	0.525198	0.524192	0.523166
29.3		0.547994	0.547999	0.547979	0.547935	0.547866	0.547773	0.547655	0.547513	0.547346	0.547156	0.546942	0.546704	0.546442	0.546156	0.545848	0.545515	0.54516	0.544781	0.544379	0.543955	0.543508	0.543038	0.542545	0.54203	0.541493	0.540933	0.540352	0.539748	0.539123	0.538476	0.537807	0.537117	0.536405	0.535672	0.534918	0.534143	0.533347	0.53253	0.531692	0.530834	0.529955	0.529056	0.528137	0.527198	0.526239	0.525259	0.52426	0.523242
29.35		0.547886	0.547891	0.547872	0.547828	0.547759	0.547667	0.54755	0.547409	0.547244	0.547055	0.546842	0.546606	0.546346	0.546063	0.545757	0.545427	0.545075	0.544699	0.5443	0.543879	0.543435	0.542969	0.54248	0.541969	0.541436	0.540881	0.540304	0.539705	0.539084	0.538442	0.537778	0.537093	0.536386	0.535659	0.53491	0.534141	0.533351	0.53254	0.531708	0.530856	0.529984	0.529091	0.528179	0.527246	0.526293	0.525321	0.524329	0.523318
29.4		0.547779	0.547784	0.547765	0.547721	0.547653	0.547561	0.547445	0.547306	0.547142	0.546955	0.546744	0.54651	0.546252	0.545971	0.545667	0.54534	0.54499	0.544617	0.544222	0.543804	0.543364	0.542901	0.542416	0.541909	0.54138	0.540829	0.540256	0.539662	0.539046	0.538408	0.537749	0.537069	0.536368	0.535646	0.534903	0.534139	0.533355	0.53255	0.531724	0.530879	0.530013	0.529126	0.52822	0.527294	0.526349	0.525383	0.524398	0.523394
29.45		0.547672	0.547678	0.547659	0.547615	0.547548	0.547457	0.547342	0.547203	0.547041	0.546855	0.546646	0.546414	0.546158	0.54588	0.545578	0.545254	0.544906	0.544537	0.544144	0.54373	0.543293	0.542834	0.542352	0.541849	0.541324	0.540777	0.540209	0.539619	0.539008	0.538375	0.537721	0.537047	0.536351	0.535634	0.534896	0.534138	0.53336	0.53256	0.531741	0.530901	0.530042	0.529162	0.528262	0.527343	0.526404	0.525445	0.524467	0.52347
29.5		0.547567	0.547572	0.547553	0.547511	0.547444	0.547354	0.54724	0.547102	0.546941	0.546757	0.546549	0.546319	0.546065	0.545789	0.54549	0.545168	0.544823	0.544457	0.544067	0.543656	0.543223	0.542767	0.54229	0.54179	0.541269	0.540727	0.540163	0.539577	0.538971	0.538343	0.537694	0.537024	0.536333	0.535622	0.53489	0.534138	0.533365	0.532571	0.531758	0.530924	0.530071	0.529198	0.528304	0.527392	0.526459	0.525507	0.524536	0.523546
29.55		0.547463	0.547468	0.547449	0.547407	0.547341	0.547251	0.547138	0.547002	0.546842	0.546659	0.546453	0.546225	0.545973	0.545699	0.545402	0.545083	0.544741	0.544377	0.543991	0.543583	0.543153	0.542701	0.542227	0.541732	0.541215	0.540677	0.540117	0.539536	0.538934	0.538311	0.537667	0.537002	0.536317	0.535611	0.534884	0.534137	0.53337	0.532583	0.531775	0.530948	0.530101	0.529233	0.528347	0.527441	0.526515	0.52557	0.524606	0.523622
29.6		0.54736	0.547365	0.547346	0.547304	0.547238	0.547149	0.547037	0.546902	0.546744	0.546562	0.546358	0.546131	0.545882	0.54561	0.545316	0.544999	0.54466	0.544299	0.543916	0.543511	0.543084	0.542636	0.542166	0.541674	0.541161	0.540627	0.540072	0.539495	0.538898	0.53828	0.537641	0.536981	0.536301	0.5356	0.534879	0.534137	0.533376	0.532594	0.531793	0.530972	0.53013	0.52927	0.528389	0.52749	0.526571	0.525633	0.524675	0.523699
29.65		0.547257	0.547262	0.547244	0.547202	0.547137	0.547049	0.546938	0.546803	0.546646	0.546467	0.546264	0.546039	0.545792	0.545522	0.54523	0.544916	0.54458	0.544221	0.543842	0.54344	0.543016	0.542572	0.542105	0.541618	0.541109	0.540579	0.540028	0.539456	0.538863	0.538249	0.537615	0.53696	0.536285	0.53559	0.534874	0.534138	0.533382	0.532607	0.531811	0.530996	0.530161	0.529306	0.528432	0.527539	0.526627	0.525695	0.524745	0.523776
29.7		0.547156	0.547161	0.547143	0.547101	0.547037	0.546949	0.546839	0.546706	0.54655	0.546372	0.546171	0.545948	0.545702	0.545435	0.545145	0.544834	0.5445	0.544145	0.543768	0.543369	0.542949	0.542508	0.542045	0.541561	0.541057	0.540531	0.539984	0.539416	0.538828	0.538219	0.53759	0.53694	0.53627	0.53558	0.53487	0.534139	0.533389	0.532619	0.531829	0.53102	0.530191	0.529343	0.528476	0.527589	0.526683	0.525759	0.524815	0.523852
29.75		0.547055	0.54706	0.547042	0.547001	0.546937	0.546851	0.546741	0.546609	0.546455	0.546278	0.546079	0.545857	0.545614	0.545349	0.545061	0.544752	0.544421	0.544069	0.543695	0.5433	0.542883	0.542445	0.541986	0.541506	0.541005	0.540483	0.539941	0.539378	0.538794	0.53819	0.537565	0.536921	0.536256	0.535571	0.534866	0.534141	0.533396	0.532632	0.531848	0.531045	0.530222	0.529381	0.528519	0.527639	0.52674	0.525822	0.524885	0.523929
29.8		0.546956	0.546961	0.546943	0.546902	0.546839	0.546753	0.546644	0.546514	0.54636	0.546185	0.545988	0.545768	0.545527	0.545263	0.544978	0.544672	0.544344	0.543994	0.543623	0.543231	0.542818	0.542383	0.541928	0.541452	0.540955	0.540437	0.539899	0.53934	0.538761	0.538161	0.537541	0.536902	0.536242	0.535562	0.534862	0.534143	0.533404	0.532646	0.531868	0.53107	0.530254	0.529418	0.528563	0.52769	0.526797	0.525886	0.524955	0.524007
29.85		0.546858	0.546863	0.546845	0.546805	0.546742	0.546656	0.546549	0.546419	0.546267	0.546093	0.545897	0.54568	0.54544	0.545179	0.544897	0.544592	0.544267	0.54392	0.543552	0.543163	0.542753	0.542322	0.54187	0.541398	0.540905	0.540391	0.539857	0.539303	0.538728	0.538133	0.537518	0.536883	0.536229	0.535554	0.53486	0.534146	0.533412	0.53266	0.531888	0.531096	0.530286	0.529456	0.528608	0.52774	0.526854	0.525949	0.525026	0.524084
29.9		0.546761	0.546766	0.546748	0.546708	0.546646	0.546561	0.546454	0.546326	0.546175	0.546003	0.545808	0.545592	0.545355	0.545096	0.544816	0.544514	0.544191	0.543847	0.543482	0.543096	0.54269	0.542262	0.541814	0.541345	0.540856	0.540346	0.539816	0.539266	0.538696	0.538106	0.537496	0.536866	0.536216	0.535547	0.534858	0.534149	0.533421	0.532674	0.531908	0.531122	0.530318	0.529495	0.528652	0.527791	0.526912	0.526014	0.525097	0.524162
29.95		0.546665	0.54667	0.546652	0.546612	0.546551	0.546467	0.546361	0.546233	0.546084	0.545913	0.54572	0.545506	0.545271	0.545014	0.544736	0.544437	0.544116	0.543775	0.543413	0.54303	0.542627	0.542203	0.541758	0.541293	0.540808	0.540302	0.539776	0.539231	0.538665	0.538079	0.537474	0.536849	0.536204	0.53554	0.534856	0.534153	0.533431	0.532689	0.531929	0.531149	0.530351	0.529533	0.528697	0.527843	0.52697	0.526078	0.525168	0.52424
30		0.54657	0.546575	0.546557	0.546518	0.546457	0.546374	0.546269	0.546142	0.545994	0.545824	0.545633	0.545421	0.545187	0.544933	0.544657	0.54436	0.544043	0.543704	0.543345	0.542965	0.542565	0.542144	0.541703	0.541242	0.540761	0.540259	0.539737	0.539196	0.538635	0.538053	0.537453	0.536832	0.536193	0.535533	0.534855	0.534157	0.53344	0.532705	0.53195	0.531176	0.530384	0.529573	0.528743	0.527894	0.527028	0.526143	0.525239	0.524318
30.05		0.546476	0.546481	0.546464	0.546425	0.546364	0.546282	0.546178	0.546052	0.545905	0.545737	0.545548	0.545337	0.545105	0.544853	0.544579	0.544285	0.54397	0.543634	0.543278	0.542901	0.542504	0.542087	0.541649	0.541192	0.540714	0.540217	0.539699	0.539162	0.538605	0.538028	0.537432	0.536817	0.536182	0.535528	0.534855	0.534162	0.533451	0.532721	0.531972	0.531204	0.530417	0.529612	0.528789	0.527947	0.527086	0.526208	0.525311	0.524396
30.1		0.546384	0.546389	0.546372	0.546333	0.546273	0.546191	0.546088	0.545963	0.545818	0.545651	0.545463	0.545254	0.545024	0.544774	0.544503	0.544211	0.543898	0.543565	0.543212	0.542838	0.542445	0.542031	0.541597	0.541143	0.540669	0.540175	0.539662	0.539129	0.538576	0.538004	0.537413	0.536802	0.536172	0.535523	0.534855	0.534168	0.533462	0.532737	0.531994	0.531232	0.530451	0.529652	0.528835	0.527999	0.527145	0.526273	0.525383	0.524475
30.15		0.546293	0.546297	0.54628	0.546242	0.546182	0.546101	0.545999	0.545876	0.545731	0.545566	0.545379	0.545172	0.544944	0.544696	0.544427	0.544138	0.543828	0.543497	0.543147	0.542776	0.542386	0.541975	0.541545	0.541094	0.540624	0.540134	0.539625	0.539096	0.538548	0.537981	0.537394	0.536788	0.536163	0.535519	0.534856	0.534174	0.533474	0.532755	0.532017	0.53126	0.530486	0.529693	0.528881	0.528052	0.527204	0.526339	0.525455	0.524554
30.2		0.546203	0.546207	0.546191	0.546152	0.546093	0.546013	0.545911	0.545789	0.545646	0.545482	0.545297	0.545092	0.544866	0.544619	0.544353	0.544065	0.543758	0.543431	0.543083	0.542716	0.542328	0.541921	0.541494	0.541047	0.540581	0.540095	0.53959	0.539065	0.538521	0.537958	0.537376	0.536775	0.536154	0.535515	0.534858	0.534181	0.533486	0.532772	0.53204	0.53129	0.530521	0.529734	0.528929	0.528105	0.527264	0.526405	0.525528	0.524633
30.25		0.546114	0.546119	0.546102	0.546064	0.546005	0.545926	0.545825	0.545704	0.545562	0.545399	0.545216	0.545012	0.544788	0.544544	0.544279	0.543995	0.54369	0.543365	0.54302	0.542656	0.542271	0.541867	0.541444	0.541001	0.540538	0.540056	0.539555	0.539034	0.538495	0.537936	0.537359	0.536762	0.536147	0.535513	0.53486	0.534189	0.533499	0.532791	0.532064	0.531319	0.530556	0.529775	0.528976	0.528159	0.527324	0.526471	0.525601	0.524713
30.3		0.546027	0.546031	0.546015	0.545977	0.545919	0.54584	0.54574	0.54562	0.545479	0.545318	0.545136	0.544934	0.544712	0.54447	0.544207	0.543925	0.543623	0.5433	0.542959	0.542597	0.542216	0.541815	0.541395	0.540955	0.540496	0.540018	0.539521	0.539005	0.538469	0.537915	0.537342	0.53675	0.53614	0.535511	0.534863	0.534197	0.533513	0.53281	0.532089	0.53135	0.530592	0.529817	0.529024	0.528213	0.527384	0.526538	0.525674	0.524792
30.35		0.545941	0.545945	0.545929	0.545892	0.545834	0.545755	0.545657	0.545537	0.545398	0.545238	0.545058	0.544857	0.544637	0.544397	0.544137	0.543856	0.543557	0.543237	0.542898	0.542539	0.542161	0.541764	0.541347	0.540911	0.540456	0.539982	0.539488	0.538976	0.538445	0.537895	0.537327	0.536739	0.536134	0.53551	0.534867	0.534206	0.533527	0.532829	0.532114	0.53138	0.530629	0.52986	0.529073	0.528268	0.527445	0.526605	0.525748	0.524873
30.4		0.545856	0.54586	0.545844	0.545807	0.54575	0.545672	0.545574	0.545456	0.545318	0.545159	0.54498	0.544782	0.544563	0.544325	0.544067	0.543789	0.543492	0.543175	0.542839	0.542483	0.542108	0.541714	0.5413	0.540868	0.540416	0.539946	0.539456	0.538948	0.538422	0.537876	0.537312	0.536729	0.536128	0.535509	0.534872	0.534216	0.533542	0.53285	0.53214	0.531412	0.530666	0.529903	0.529122	0.528323	0.527506	0.526673	0.525821	0.524953
30.45		0.545772	0.545777	0.545761	0.545724	0.545668	0.545591	0.545493	0.545376	0.545239	0.545082	0.544904	0.544708	0.544491	0.544255	0.543999	0.543723	0.543428	0.543114	0.54278	0.542428	0.542056	0.541665	0.541255	0.540826	0.540378	0.539911	0.539426	0.538922	0.538399	0.537858	0.537298	0.53672	0.536124	0.535509	0.534877	0.534226	0.533557	0.532871	0.532166	0.531444	0.530704	0.529946	0.529171	0.528378	0.527568	0.526741	0.525896	0.525034
30.5		0.54569	0.545695	0.545679	0.545643	0.545586	0.54551	0.545414	0.545298	0.545161	0.545005	0.54483	0.544635	0.54442	0.544185	0.543932	0.543658	0.543366	0.543054	0.542723	0.542374	0.542005	0.541617	0.54121	0.540785	0.54034	0.539877	0.539396	0.538896	0.538377	0.53784	0.537285	0.536712	0.53612	0.535511	0.534883	0.534237	0.533574	0.532892	0.532193	0.531477	0.530742	0.52999	0.529221	0.528434	0.52763	0.526809	0.52597	0.525115
30.55		0.54561	0.545614	0.545598	0.545563	0.545507	0.545431	0.545336	0.54522	0.545085	0.544931	0.544757	0.544563	0.54435	0.544118	0.543866	0.543595	0.543305	0.542996	0.542668	0.542321	0.541955	0.54157	0.541167	0.540745	0.540304	0.539845	0.539367	0.538871	0.538357	0.537824	0.537273	0.536704	0.536118	0.535513	0.53489	0.534249	0.533591	0.532915	0.532221	0.53151	0.530781	0.530035	0.529272	0.528491	0.527693	0.526878	0.526045	0.525196
30.6		0.545531	0.545535	0.545519	0.545484	0.545429	0.545354	0.545259	0.545145	0.545011	0.544857	0.544685	0.544493	0.544281	0.544051	0.543801	0.543533	0.543245	0.542939	0.542613	0.542269	0.541906	0.541525	0.541124	0.540706	0.540269	0.539813	0.539339	0.538847	0.538337	0.537809	0.537262	0.536698	0.536116	0.535516	0.534898	0.534262	0.533609	0.532938	0.53225	0.531544	0.530821	0.53008	0.529323	0.528548	0.527756	0.526947	0.526121	0.525278
30.65		0.545453	0.545457	0.545442	0.545407	0.545352	0.545277	0.545184	0.54507	0.544938	0.544786	0.544614	0.544424	0.544214	0.543986	0.543738	0.543472	0.543187	0.542883	0.54256	0.542219	0.541859	0.54148	0.541083	0.540668	0.540235	0.539783	0.539313	0.538825	0.538319	0.537794	0.537252	0.536692	0.536115	0.535519	0.534906	0.534276	0.533627	0.532962	0.532279	0.531579	0.530861	0.530126	0.529374	0.528605	0.527819	0.527016	0.526197	0.52536
30.7		0.545377	0.545381	0.545366	0.545331	0.545277	0.545203	0.54511	0.544997	0.544866	0.544715	0.544545	0.544356	0.544149	0.543922	0.543677	0.543413	0.54313	0.542828	0.542508	0.54217	0.541813	0.541437	0.541044	0.540632	0.540202	0.539753	0.539287	0.538803	0.538301	0.537781	0.537243	0.536688	0.536115	0.535524	0.534916	0.53429	0.533647	0.532986	0.532309	0.531614	0.530902	0.530173	0.529426	0.528663	0.527883	0.527087	0.526273	0.525443
30.75		0.545302	0.545307	0.545291	0.545257	0.545203	0.54513	0.545037	0.544926	0.544796	0.544646	0.544478	0.544291	0.544085	0.54386	0.543616	0.543354	0.543074	0.542775	0.542458	0.542122	0.541768	0.541395	0.541005	0.540596	0.54017	0.539725	0.539263	0.538783	0.538285	0.537769	0.537235	0.536684	0.536116	0.53553	0.534926	0.534305	0.533667	0.533012	0.532339	0.53165	0.530943	0.53022	0.529479	0.528722	0.527948	0.527157	0.52635	0.525526
30.8		0.545229	0.545233	0.545218	0.545184	0.545131	0.545058	0.544967	0.544856	0.544727	0.544579	0.544412	0.544226	0.544022	0.543799	0.543558	0.543298	0.54302	0.542723	0.542408	0.542075	0.541724	0.541355	0.540968	0.540562	0.540139	0.539698	0.53924	0.538763	0.538269	0.537757	0.537228	0.536682	0.536117	0.535536	0.534937	0.534321	0.533688	0.533038	0.532371	0.531687	0.530985	0.530267	0.529533	0.528781	0.528013	0.527228	0.526427	0.525609
30.85		0.545158	0.545162	0.545147	0.545113	0.54506	0.544988	0.544897	0.544788	0.54466	0.544513	0.544347	0.544163	0.543961	0.54374	0.5435	0.543243	0.542967	0.542673	0.54236	0.54203	0.541682	0.541316	0.540932	0.54053	0.54011	0.539673	0.539218	0.538745	0.538255	0.537747	0.537222	0.53668	0.53612	0.535543	0.534949	0.534338	0.53371	0.533065	0.532403	0.531724	0.531028	0.530316	0.529587	0.528841	0.528078	0.5273	0.526504	0.525693
30.9		0.545088	0.545092	0.545077	0.545043	0.544991	0.54492	0.54483	0.544721	0.544594	0.544448	0.544284	0.544102	0.543901	0.543682	0.543444	0.543189	0.542915	0.542624	0.542314	0.541986	0.541641	0.541278	0.540897	0.540498	0.540082	0.539648	0.539197	0.538728	0.538242	0.537738	0.537217	0.536679	0.536124	0.535552	0.534962	0.534356	0.533733	0.533093	0.532436	0.531762	0.531072	0.530365	0.529641	0.528901	0.528145	0.527372	0.526582	0.525777
30.95		0.54502	0.545024	0.545009	0.544975	0.544923	0.544853	0.544764	0.544656	0.54453	0.544385	0.544223	0.544042	0.543843	0.543625	0.54339	0.543137	0.542865	0.542576	0.542269	0.541944	0.541602	0.541241	0.540863	0.540468	0.540055	0.539625	0.539177	0.538712	0.53823	0.53773	0.537214	0.53668	0.536129	0.535561	0.534976	0.534375	0.533757	0.533121	0.53247	0.531801	0.531116	0.530415	0.529697	0.528962	0.528211	0.527444	0.526661	0.525861
31		0.544953	0.544957	0.544942	0.544909	0.544858	0.544787	0.544699	0.544592	0.544467	0.544324	0.544163	0.543983	0.543786	0.54357	0.543337	0.543086	0.542817	0.54253	0.542225	0.541903	0.541563	0.541206	0.540831	0.540439	0.54003	0.539603	0.539159	0.538697	0.538219	0.537723	0.537211	0.536681	0.536135	0.535572	0.534991	0.534395	0.533781	0.533151	0.532504	0.531841	0.531161	0.530465	0.529752	0.529024	0.528279	0.527517	0.52674	0.525946
31.05		0.544888	0.544892	0.544877	0.544845	0.544793	0.544724	0.544636	0.54453	0.544406	0.544264	0.544104	0.543927	0.543731	0.543517	0.543286	0.543036	0.54277	0.542485	0.542183	0.541864	0.541527	0.541172	0.540801	0.540412	0.540005	0.539582	0.539141	0.538684	0.538209	0.537718	0.537209	0.536684	0.536142	0.535583	0.535007	0.534415	0.533807	0.533181	0.53254	0.531881	0.531207	0.530516	0.529809	0.529086	0.528346	0.527591	0.526819	0.526032
31.1		0.544825	0.544829	0.544814	0.544782	0.544731	0.544662	0.544575	0.54447	0.544347	0.544206	0.544048	0.543871	0.543677	0.543465	0.543236	0.542989	0.542724	0.542442	0.542142	0.541826	0.541491	0.54114	0.540771	0.540385	0.539983	0.539563	0.539126	0.538672	0.538201	0.537713	0.537209	0.536688	0.53615	0.535595	0.535024	0.534437	0.533833	0.533212	0.532576	0.531923	0.531253	0.530568	0.529866	0.529149	0.528415	0.527665	0.526899	0.526118
31.15		0.544763	0.544767	0.544753	0.54472	0.54467	0.544602	0.544516	0.544412	0.54429	0.54415	0.543993	0.543818	0.543625	0.543415	0.543188	0.542943	0.54268	0.5424	0.542103	0.541789	0.541458	0.541109	0.540743	0.540361	0.539961	0.539544	0.539111	0.538661	0.538194	0.53771	0.537209	0.536692	0.536159	0.535609	0.535042	0.534459	0.53386	0.533245	0.532613	0.531965	0.531301	0.53062	0.529924	0.529212	0.528484	0.52774	0.52698	0.526204
31.2		0.544703	0.544707	0.544693	0.544661	0.544611	0.544543	0.544458	0.544355	0.544234	0.544096	0.54394	0.543766	0.543575	0.543367	0.543141	0.542898	0.542638	0.54236	0.542066	0.541754	0.541425	0.54108	0.540717	0.540337	0.539941	0.539528	0.539098	0.538651	0.538188	0.537708	0.537211	0.536698	0.536169	0.535623	0.535061	0.534483	0.533888	0.533278	0.532651	0.532008	0.531349	0.530674	0.529983	0.529276	0.528553	0.527815	0.527061	0.526291
31.25		0.544645	0.544649	0.544635	0.544603	0.544554	0.544487	0.544402	0.5443	0.54418	0.544043	0.543888	0.543716	0.543527	0.54332	0.543096	0.542855	0.542597	0.542322	0.54203	0.541721	0.541394	0.541052	0.540692	0.540315	0.539922	0.539512	0.539086	0.538643	0.538183	0.537707	0.537214	0.536706	0.53618	0.535639	0.535081	0.534508	0.533918	0.533312	0.53269	0.532052	0.531398	0.530728	0.530042	0.529341	0.528624	0.527891	0.527143	0.526379
31.3		0.544589	0.544593	0.544579	0.544547	0.544498	0.544432	0.544348	0.544246	0.544127	0.543991	0.543838	0.543667	0.54348	0.543275	0.543053	0.542814	0.542558	0.542285	0.541995	0.541689	0.541365	0.541025	0.540668	0.540295	0.539905	0.539498	0.539075	0.538636	0.53818	0.537707	0.537219	0.536714	0.536193	0.535656	0.535103	0.534533	0.533948	0.533347	0.532729	0.532096	0.531447	0.530783	0.530102	0.529406	0.528695	0.527967	0.527225	0.526467
31.35		0.544534	0.544538	0.544524	0.544493	0.544445	0.544379	0.544295	0.544195	0.544077	0.543942	0.54379	0.543621	0.543434	0.543231	0.543011	0.542774	0.54252	0.54225	0.541962	0.541658	0.541337	0.541	0.540646	0.540276	0.539889	0.539485	0.539066	0.53863	0.538178	0.537709	0.537224	0.536723	0.536207	0.535674	0.535125	0.53456	0.533979	0.533382	0.53277	0.532142	0.531498	0.530838	0.530163	0.529473	0.528766	0.528045	0.527307	0.526555
31.4		0.544482	0.544485	0.544472	0.544441	0.544393	0.544327	0.544245	0.544145	0.544028	0.543894	0.543743	0.543576	0.543391	0.54319	0.542971	0.542736	0.542484	0.542216	0.541931	0.541629	0.541311	0.540977	0.540626	0.540258	0.539874	0.539474	0.539058	0.538625	0.538177	0.537712	0.537231	0.536734	0.536221	0.535693	0.535148	0.534588	0.534011	0.533419	0.532812	0.532188	0.531549	0.530895	0.530225	0.529539	0.528839	0.528122	0.527391	0.526644
31.45		0.544431	0.544435	0.544421	0.54439	0.544343	0.544278	0.544196	0.544097	0.543981	0.543848	0.543699	0.543533	0.543349	0.54315	0.542933	0.5427	0.54245	0.542184	0.541901	0.541602	0.541287	0.540955	0.540607	0.540242	0.539861	0.539465	0.539052	0.538622	0.538177	0.537716	0.537239	0.536746	0.536237	0.535713	0.535172	0.534616	0.534045	0.533457	0.532854	0.532236	0.531602	0.530952	0.530287	0.529607	0.528911	0.528201	0.527475	0.526733
31.5		0.544382	0.544386	0.544372	0.544342	0.544294	0.54423	0.544149	0.544051	0.543936	0.543804	0.543656	0.543491	0.54331	0.543111	0.542897	0.542665	0.542418	0.542154	0.541873	0.541577	0.541264	0.540934	0.540589	0.540228	0.53985	0.539456	0.539047	0.538621	0.538179	0.537722	0.537249	0.53676	0.536255	0.535734	0.535198	0.534646	0.534079	0.533496	0.532898	0.532284	0.531655	0.53101	0.53035	0.529675	0.528985	0.52828	0.527559	0.526823
31.55		0.544335	0.544339	0.544325	0.544295	0.544248	0.544184	0.544104	0.544007	0.543893	0.543762	0.543615	0.543452	0.543272	0.543075	0.542862	0.542633	0.542387	0.542125	0.541847	0.541553	0.541242	0.540916	0.540573	0.540215	0.53984	0.539449	0.539043	0.538621	0.538183	0.537729	0.537259	0.536774	0.536273	0.535757	0.535225	0.534677	0.534114	0.533536	0.532942	0.532333	0.531709	0.531069	0.530414	0.529745	0.529059	0.528359	0.527644	0.526914
31.6		0.54429	0.544294	0.54428	0.544251	0.544204	0.544141	0.544061	0.543964	0.543851	0.543722	0.543576	0.543414	0.543235	0.54304	0.542829	0.542602	0.542358	0.542098	0.541823	0.541531	0.541223	0.540899	0.540559	0.540203	0.539832	0.539444	0.539041	0.538622	0.538187	0.537737	0.537271	0.53679	0.536293	0.535781	0.535253	0.534709	0.534151	0.533577	0.532988	0.532383	0.531764	0.531129	0.530479	0.529814	0.529134	0.52844	0.52773	0.527005
31.65		0.544247	0.54425	0.544237	0.544208	0.544162	0.544099	0.54402	0.543924	0.543812	0.543684	0.543539	0.543378	0.543201	0.543008	0.542798	0.542573	0.542331	0.542073	0.5418	0.54151	0.541205	0.540883	0.540546	0.540193	0.539825	0.53944	0.53904	0.538625	0.538194	0.537747	0.537285	0.536807	0.536314	0.535806	0.535282	0.534743	0.534188	0.533619	0.533034	0.532435	0.53182	0.53119	0.530545	0.529885	0.52921	0.528521	0.527816	0.527097
31.7		0.544206	0.544209	0.544196	0.544167	0.544121	0.544059	0.54398	0.543886	0.543775	0.543647	0.543504	0.543344	0.543169	0.542977	0.542769	0.542545	0.542306	0.54205	0.541779	0.541491	0.541188	0.54087	0.540535	0.540185	0.539819	0.539438	0.539041	0.538629	0.538201	0.537758	0.537299	0.536826	0.536336	0.535832	0.535312	0.534777	0.534227	0.533662	0.533082	0.532487	0.531877	0.531251	0.530611	0.529957	0.529287	0.528602	0.527903	0.527189
31.75		0.544167	0.54417	0.544157	0.544128	0.544083	0.544021	0.543943	0.543849	0.543739	0.543613	0.543471	0.543312	0.543138	0.542948	0.542742	0.54252	0.542282	0.542029	0.541759	0.541474	0.541174	0.540858	0.540526	0.540179	0.539816	0.539438	0.539044	0.538635	0.53821	0.537771	0.537316	0.536845	0.53636	0.535859	0.535344	0.534813	0.534267	0.533706	0.533131	0.53254	0.531934	0.531314	0.530679	0.530029	0.529364	0.528685	0.527991	0.527282
31.8		0.54413	0.544133	0.54412	0.544091	0.544046	0.543985	0.543908	0.543815	0.543706	0.54358	0.543439	0.543282	0.543109	0.542921	0.542716	0.542496	0.54226	0.542009	0.541742	0.541459	0.541161	0.540847	0.540518	0.540174	0.539814	0.539439	0.539048	0.538642	0.538221	0.537785	0.537333	0.536867	0.536385	0.535888	0.535376	0.53485	0.534308	0.533752	0.53318	0.532594	0.531993	0.531377	0.530747	0.530102	0.529442	0.528768	0.528079	0.527376
31.85		0.544095	0.544098	0.544085	0.544057	0.544012	0.543951	0.543875	0.543782	0.543674	0.54355	0.54341	0.543254	0.543083	0.542896	0.542693	0.542475	0.542241	0.541991	0.541726	0.541446	0.54115	0.540839	0.540512	0.540171	0.539813	0.539441	0.539054	0.538651	0.538233	0.5378	0.537352	0.536889	0.536411	0.535918	0.535411	0.534888	0.53435	0.533798	0.533231	0.532649	0.532053	0.531442	0.530816	0.530176	0.529521	0.528852	0.528168	0.52747
31.9		0.544062	0.544065	0.544053	0.544024	0.54398	0.54392	0.543844	0.543752	0.543645	0.543521	0.543383	0.543228	0.543058	0.542873	0.542671	0.542455	0.542223	0.541975	0.541713	0.541434	0.541141	0.540832	0.540508	0.540169	0.539815	0.539445	0.539061	0.538661	0.538247	0.537817	0.537373	0.536913	0.536439	0.53595	0.535446	0.534927	0.534394	0.533846	0.533283	0.532706	0.532114	0.531507	0.530886	0.530251	0.529601	0.528936	0.528258	0.527564
31.95		0.544031	0.544034	0.544022	0.543994	0.54395	0.54389	0.543815	0.543724	0.543617	0.543495	0.543357	0.543204	0.543035	0.542851	0.542652	0.542437	0.542207	0.541961	0.541701	0.541425	0.541133	0.540827	0.540506	0.540169	0.539818	0.539451	0.53907	0.538673	0.538262	0.537836	0.537394	0.536939	0.536468	0.535983	0.535482	0.534968	0.534438	0.533894	0.533336	0.532763	0.532175	0.531573	0.530957	0.530326	0.529681	0.529022	0.528348	0.52766
32		0.544002	0.544006	0.543993	0.543965	0.543922	0.543863	0.543788	0.543698	0.543592	0.543471	0.543334	0.543182	0.543015	0.542832	0.542634	0.542421	0.542193	0.541949	0.541691	0.541417	0.541128	0.540824	0.540505	0.540171	0.539822	0.539459	0.53908	0.538687	0.538279	0.537856	0.537418	0.536966	0.536498	0.536017	0.53552	0.53501	0.534484	0.533944	0.53339	0.532821	0.532238	0.531641	0.531029	0.530403	0.529762	0.529108	0.528439	0.527756
32.05		0.543976	0.543979	0.543967	0.543939	0.543896	0.543837	0.543763	0.543674	0.543569	0.543448	0.543313	0.543162	0.542996	0.542815	0.542619	0.542407	0.542181	0.541939	0.541682	0.541411	0.541124	0.540823	0.540506	0.540175	0.539829	0.539468	0.539092	0.538702	0.538297	0.537877	0.537443	0.536994	0.53653	0.536052	0.53556	0.535053	0.534531	0.533995	0.533445	0.532881	0.532302	0.531709	0.531102	0.53048	0.529844	0.529195	0.528531	0.527853
32.1		0.543951	0.543955	0.543943	0.543915	0.543872	0.543814	0.54374	0.543652	0.543548	0.543428	0.543294	0.543144	0.54298	0.5428	0.542605	0.542395	0.542171	0.541931	0.541676	0.541407	0.541122	0.540823	0.540509	0.540181	0.539837	0.539479	0.539106	0.538719	0.538317	0.5379	0.537469	0.537024	0.536564	0.536089	0.5356	0.535097	0.53458	0.534048	0.533502	0.532941	0.532367	0.531778	0.531175	0.530558	0.529927	0.529282	0.528623	0.52795
32.15		0.543929	0.543933	0.54392	0.543893	0.543851	0.543793	0.54372	0.543632	0.543529	0.54341	0.543277	0.543129	0.542965	0.542787	0.542594	0.542386	0.542163	0.541925	0.541672	0.541405	0.541123	0.540826	0.540514	0.540188	0.539847	0.539492	0.539122	0.538737	0.538338	0.537925	0.537497	0.537055	0.536598	0.536128	0.535642	0.535143	0.534629	0.534101	0.533559	0.533003	0.532433	0.531848	0.53125	0.530637	0.530011	0.529371	0.528716	0.528048
32.2		0.543909	0.543913	0.543901	0.543874	0.543831	0.543774	0.543702	0.543614	0.543512	0.543395	0.543262	0.543115	0.542953	0.542776	0.542584	0.542378	0.542157	0.541921	0.54167	0.541405	0.541125	0.54083	0.540521	0.540197	0.539859	0.539506	0.539139	0.538758	0.538362	0.537951	0.537527	0.537088	0.536635	0.536167	0.535686	0.53519	0.53468	0.534156	0.533618	0.533066	0.5325	0.53192	0.531326	0.530718	0.530096	0.52946	0.52881	0.528147
32.25		0.543892	0.543895	0.543883	0.543856	0.543814	0.543757	0.543686	0.543599	0.543497	0.543381	0.54325	0.543104	0.542943	0.542767	0.542577	0.542372	0.542153	0.541918	0.54167	0.541406	0.541129	0.540836	0.540529	0.540208	0.539873	0.539523	0.539158	0.53878	0.538387	0.537979	0.537558	0.537122	0.536673	0.536209	0.535731	0.535239	0.534732	0.534212	0.533678	0.53313	0.532568	0.531992	0.531402	0.530799	0.530181	0.52955	0.528905	0.528246
32.3		0.543876	0.543879	0.543868	0.543841	0.5438	0.543743	0.543672	0.543586	0.543485	0.54337	0.543239	0.543095	0.542935	0.542761	0.542572	0.542369	0.542151	0.541918	0.541672	0.54141	0.541135	0.540844	0.54054	0.540221	0.539888	0.539541	0.539179	0.538803	0.538413	0.538009	0.537591	0.537158	0.536712	0.536251	0.535777	0.535288	0.534786	0.53427	0.533739	0.533195	0.532637	0.532065	0.53148	0.530881	0.530268	0.529641	0.529001	0.528347
32.35		0.543863	0.543866	0.543855	0.543828	0.543787	0.543731	0.54366	0.543575	0.543475	0.543361	0.543231	0.543088	0.542929	0.542756	0.542569	0.542367	0.542151	0.54192	0.541675	0.541416	0.541142	0.540855	0.540552	0.540236	0.539905	0.539561	0.539202	0.538829	0.538442	0.53804	0.537625	0.537196	0.536753	0.536296	0.535825	0.53534	0.534841	0.534328	0.533802	0.533262	0.532708	0.53214	0.531559	0.530964	0.530355	0.529733	0.529097	0.528447
32.4		0.543852	0.543856	0.543844	0.543818	0.543777	0.543721	0.543651	0.543567	0.543467	0.543354	0.543225	0.543083	0.542926	0.542754	0.542568	0.542368	0.542153	0.541925	0.541681	0.541424	0.541152	0.540867	0.540567	0.540253	0.539925	0.539582	0.539226	0.538856	0.538472	0.538073	0.537661	0.537235	0.536795	0.536341	0.535874	0.535392	0.534897	0.534388	0.533866	0.533329	0.532779	0.532216	0.531638	0.531048	0.530443	0.529825	0.529194	0.528549
32.45		0.543844	0.543847	0.543836	0.54381	0.543769	0.543714	0.543644	0.54356	0.543462	0.543349	0.543222	0.54308	0.542924	0.542754	0.54257	0.542371	0.542158	0.541931	0.541689	0.541434	0.541165	0.540881	0.540583	0.540271	0.539946	0.539606	0.539252	0.538885	0.538503	0.538108	0.537699	0.537276	0.536839	0.536389	0.535924	0.535446	0.534955	0.534449	0.533931	0.533398	0.532852	0.532292	0.531719	0.531132	0.530532	0.529919	0.529292	0.528652
32.5		0.543838	0.543841	0.54383	0.543804	0.543764	0.543709	0.54364	0.543557	0.543459	0.543347	0.543221	0.54308	0.542925	0.542756	0.542573	0.542376	0.542165	0.541939	0.5417	0.541446	0.541179	0.540897	0.540602	0.540292	0.539969	0.539632	0.539281	0.538916	0.538537	0.538144	0.537738	0.537318	0.536885	0.536437	0.535976	0.535502	0.535014	0.534512	0.533997	0.533468	0.532926	0.53237	0.531801	0.531218	0.530622	0.530013	0.529391	0.528755
32.55		0.543834	0.543838	0.543826	0.543801	0.543761	0.543706	0.543638	0.543555	0.543458	0.543347	0.543222	0.543082	0.542929	0.542761	0.542579	0.542383	0.542174	0.54195	0.541712	0.54146	0.541195	0.540915	0.540622	0.540315	0.539994	0.539659	0.539311	0.538948	0.538572	0.538183	0.537779	0.537362	0.536932	0.536488	0.53603	0.535559	0.535074	0.534576	0.534064	0.533539	0.533001	0.532449	0.531884	0.531305	0.530714	0.530108	0.52949	0.528859
32.6		0.543833	0.543836	0.543825	0.5438	0.54376	0.543706	0.543638	0.543556	0.54346	0.543349	0.543225	0.543087	0.542934	0.542768	0.542587	0.542393	0.542185	0.541963	0.541727	0.541477	0.541213	0.540936	0.540644	0.540339	0.540021	0.539688	0.539342	0.538983	0.538609	0.538223	0.537822	0.537408	0.536981	0.53654	0.536085	0.535617	0.535136	0.534641	0.534133	0.533612	0.533077	0.532529	0.531968	0.531393	0.530806	0.530205	0.529591	0.528963
32.65		0.543834	0.543837	0.543826	0.5438	0.543761	0.543707	0.54364	0.543558	0.543463	0.543353	0.54323	0.543093	0.542941	0.542776	0.542597	0.542404	0.542197	0.541977	0.541742	0.541494	0.541233	0.540957	0.540668	0.540365	0.540049	0.539719	0.539375	0.539018	0.538648	0.538264	0.537866	0.537455	0.537031	0.536593	0.536141	0.535677	0.535199	0.534708	0.534203	0.533685	0.533154	0.53261	0.532052	0.531482	0.530898	0.530301	0.529691	0.529068
32.7		0.543835	0.543838	0.543827	0.543802	0.543762	0.543709	0.543642	0.543562	0.543467	0.543358	0.543235	0.543099	0.542949	0.542785	0.542607	0.542416	0.54221	0.541992	0.541759	0.541513	0.541253	0.540979	0.540692	0.540392	0.540078	0.53975	0.539409	0.539054	0.538686	0.538305	0.53791	0.537502	0.537081	0.536646	0.536198	0.535736	0.535262	0.534774	0.534273	0.533759	0.533231	0.532691	0.532137	0.531571	0.530991	0.530398	0.529792	0.529174
32.75		0.543836	0.543839	0.543828	0.543803	0.543765	0.543712	0.543646	0.543565	0.543471	0.543363	0.543242	0.543106	0.542957	0.542794	0.542618	0.542428	0.542224	0.542007	0.541776	0.541532	0.541274	0.541002	0.540717	0.540419	0.540107	0.539782	0.539443	0.539091	0.538726	0.538347	0.537955	0.53755	0.537131	0.536699	0.536254	0.535796	0.535325	0.534841	0.534343	0.533832	0.533309	0.532772	0.532222	0.531659	0.531084	0.530495	0.529893	0.529279
32.8		0.543839	0.543842	0.543831	0.543806	0.543768	0.543715	0.543649	0.54357	0.543476	0.543369	0.543248	0.543114	0.542966	0.542805	0.542629	0.542441	0.542238	0.542023	0.541794	0.541551	0.541295	0.541025	0.540742	0.540446	0.540137	0.539814	0.539477	0.539128	0.538765	0.538389	0.538	0.537598	0.537182	0.536753	0.536311	0.535857	0.535389	0.534908	0.534413	0.533906	0.533386	0.532853	0.532307	0.531748	0.531176	0.530592	0.529994	0.529384
32.85		0.543842	0.543845	0.543834	0.543809	0.543771	0.543719	0.543654	0.543575	0.543482	0.543376	0.543256	0.543122	0.542976	0.542815	0.542641	0.542454	0.542253	0.542039	0.541812	0.541571	0.541317	0.541049	0.540768	0.540474	0.540167	0.539846	0.539512	0.539165	0.538805	0.538432	0.538045	0.537646	0.537233	0.536807	0.536369	0.535917	0.535452	0.534975	0.534484	0.53398	0.533464	0.532935	0.532392	0.531837	0.531269	0.530689	0.530095	0.529489
32.9		0.543845	0.543848	0.543838	0.543813	0.543775	0.543724	0.543659	0.54358	0.543488	0.543383	0.543264	0.543132	0.542986	0.542826	0.542654	0.542468	0.542269	0.542056	0.54183	0.541591	0.541339	0.541073	0.540794	0.540502	0.540197	0.539879	0.539548	0.539203	0.538845	0.538475	0.538091	0.537694	0.537285	0.536862	0.536426	0.535978	0.535516	0.535042	0.534555	0.534055	0.533542	0.533016	0.532478	0.531926	0.531362	0.530786	0.530196	0.529594
32.95		0.54385	0.543853	0.543842	0.543818	0.54378	0.543729	0.543665	0.543587	0.543495	0.543391	0.543273	0.543141	0.542996	0.542838	0.542667	0.542483	0.542285	0.542074	0.541849	0.541612	0.541362	0.541098	0.540821	0.540531	0.540228	0.539912	0.539583	0.539241	0.538886	0.538518	0.538137	0.537743	0.537336	0.536917	0.536484	0.536039	0.535581	0.53511	0.534626	0.534129	0.53362	0.533098	0.532563	0.532015	0.531455	0.530883	0.530297	0.529699
33		0.543855	0.543857	0.543847	0.543823	0.543786	0.543735	0.543671	0.543594	0.543503	0.543399	0.543282	0.543151	0.543008	0.542851	0.542681	0.542498	0.542301	0.542092	0.541869	0.541634	0.541385	0.541123	0.540848	0.540561	0.54026	0.539946	0.539619	0.53928	0.538927	0.538562	0.538184	0.537793	0.537389	0.536972	0.536542	0.5361	0.535645	0.535177	0.534697	0.534204	0.533698	0.533179	0.532648	0.532105	0.531548	0.53098	0.530398	0.529804
33.05		0.54386	0.543863	0.543852	0.543829	0.543792	0.543741	0.543678	0.543601	0.543511	0.543408	0.543292	0.543162	0.54302	0.542864	0.542695	0.542513	0.542318	0.54211	0.541889	0.541656	0.541409	0.541149	0.540876	0.54059	0.540292	0.53998	0.539656	0.539319	0.538969	0.538606	0.53823	0.537842	0.537441	0.537027	0.536601	0.536162	0.53571	0.535245	0.534768	0.534279	0.533776	0.533261	0.532734	0.532194	0.531642	0.531077	0.530499	0.529909
33.1		0.543866	0.543869	0.543859	0.543835	0.543798	0.543748	0.543685	0.543609	0.54352	0.543417	0.543302	0.543173	0.543032	0.542877	0.54271	0.542529	0.542336	0.54213	0.54191	0.541678	0.541433	0.541175	0.540904	0.54062	0.540324	0.540015	0.539693	0.539358	0.539011	0.53865	0.538278	0.537892	0.537494	0.537083	0.536659	0.536223	0.535775	0.535314	0.53484	0.534354	0.533855	0.533343	0.53282	0.532284	0.531735	0.531174	0.5306	0.530015
33.15		0.543873	0.543876	0.543865	0.543842	0.543806	0.543756	0.543693	0.543618	0.543529	0.543428	0.543313	0.543185	0.543045	0.542892	0.542725	0.542546	0.542354	0.542149	0.541931	0.541701	0.541458	0.541202	0.540933	0.540651	0.540357	0.54005	0.53973	0.539398	0.539053	0.538695	0.538325	0.537942	0.537547	0.537139	0.536718	0.536285	0.53584	0.535382	0.534912	0.534429	0.533933	0.533426	0.532905	0.532373	0.531828	0.531271	0.530701	0.53012
33.2		0.54388	0.543883	0.543873	0.54385	0.543813	0.543764	0.543702	0.543627	0.543539	0.543438	0.543325	0.543198	0.543058	0.542906	0.542741	0.542563	0.542373	0.542169	0.541953	0.541724	0.541483	0.541229	0.540962	0.540682	0.54039	0.540085	0.539768	0.539438	0.539095	0.53874	0.538373	0.537993	0.5376	0.537195	0.536778	0.536348	0.535905	0.535451	0.534983	0.534504	0.534012	0.533508	0.532991	0.532463	0.531921	0.531368	0.530803	0.530225
33.25		0.543888	0.543891	0.543881	0.543858	0.543822	0.543773	0.543711	0.543637	0.54355	0.54345	0.543337	0.543211	0.543073	0.542921	0.542758	0.542581	0.542392	0.54219	0.541975	0.541748	0.541509	0.541256	0.540991	0.540714	0.540424	0.540121	0.539806	0.539478	0.539138	0.538786	0.538421	0.538044	0.537654	0.537252	0.536837	0.53641	0.535971	0.535519	0.535055	0.534579	0.534091	0.53359	0.533077	0.532552	0.532015	0.531465	0.530904	0.53033
33.3		0.543897	0.5439	0.543889	0.543867	0.543831	0.543782	0.543721	0.543647	0.543561	0.543461	0.543349	0.543225	0.543087	0.542937	0.542775	0.542599	0.542412	0.542211	0.541998	0.541773	0.541535	0.541284	0.541021	0.540746	0.540458	0.540157	0.539845	0.539519	0.539182	0.538832	0.538469	0.538095	0.537708	0.537308	0.536897	0.536473	0.536037	0.535588	0.535128	0.534655	0.53417	0.533673	0.533163	0.532642	0.532108	0.531563	0.531005	0.530435
33.35		0.543906	0.543909	0.543899	0.543876	0.543841	0.543792	0.543732	0.543658	0.543572	0.543474	0.543363	0.543239	0.543102	0.542954	0.542792	0.542618	0.542432	0.542233	0.542021	0.541798	0.541561	0.541313	0.541051	0.540778	0.540492	0.540194	0.539883	0.539561	0.539225	0.538878	0.538518	0.538146	0.537762	0.537365	0.536957	0.536536	0.536103	0.535658	0.5352	0.534731	0.534249	0.533755	0.53325	0.532732	0.532202	0.53166	0.531106	0.53054
33.4		0.543916	0.543918	0.543908	0.543886	0.543851	0.543803	0.543743	0.54367	0.543585	0.543487	0.543376	0.543253	0.543118	0.54297	0.54281	0.542637	0.542452	0.542255	0.542045	0.541823	0.541588	0.541341	0.541082	0.540811	0.540527	0.540231	0.539923	0.539602	0.539269	0.538924	0.538567	0.538198	0.537816	0.537423	0.537017	0.536599	0.536169	0.535727	0.535273	0.534807	0.534328	0.533838	0.533336	0.532821	0.532295	0.531757	0.531207	0.530645
33.45		0.543926	0.543929	0.543919	0.543896	0.543861	0.543814	0.543754	0.543682	0.543597	0.5435	0.543391	0.543269	0.543134	0.542988	0.542829	0.542657	0.542474	0.542278	0.542069	0.541849	0.541616	0.541371	0.541113	0.540844	0.540562	0.540268	0.539962	0.539644	0.539314	0.538971	0.538617	0.53825	0.537871	0.53748	0.537077	0.536662	0.536235	0.535796	0.535345	0.534882	0.534408	0.533921	0.533422	0.532911	0.532389	0.531854	0.531308	0.53075
33.5		0.543937	0.543939	0.54393	0.543907	0.543873	0.543826	0.543766	0.543695	0.543611	0.543514	0.543406	0.543284	0.543151	0.543006	0.542848	0.542678	0.542495	0.542301	0.542094	0.541875	0.541644	0.541401	0.541145	0.540878	0.540598	0.540306	0.540002	0.539686	0.539358	0.539018	0.538666	0.538302	0.537926	0.537538	0.537138	0.536726	0.536302	0.535866	0.535418	0.534959	0.534487	0.534004	0.533508	0.533001	0.532482	0.531951	0.531409	0.530855
33.55		0.543948	0.543951	0.543941	0.543919	0.543885	0.543838	0.543779	0.543708	0.543624	0.543529	0.543421	0.543301	0.543168	0.543024	0.542867	0.542698	0.542517	0.542324	0.542119	0.541902	0.541672	0.541431	0.541177	0.540912	0.540634	0.540344	0.540043	0.539729	0.539403	0.539066	0.538716	0.538355	0.537981	0.537596	0.537199	0.53679	0.536369	0.535936	0.535491	0.535035	0.534567	0.534087	0.533595	0.533091	0.532576	0.532049	0.53151	0.530959
33.6		0.54396	0.543963	0.543953	0.543931	0.543897	0.543851	0.543792	0.543722	0.543639	0.543544	0.543437	0.543318	0.543186	0.543043	0.542887	0.54272	0.54254	0.542348	0.542145	0.541929	0.541701	0.541461	0.54121	0.540946	0.54067	0.540383	0.540083	0.539772	0.539449	0.539113	0.538766	0.538407	0.538037	0.537654	0.53726	0.536854	0.536436	0.536006	0.535564	0.535111	0.534646	0.53417	0.533681	0.533181	0.532669	0.532146	0.531611	0.531064
33.65		0.543972	0.543975	0.543966	0.543944	0.54391	0.543864	0.543806	0.543736	0.543654	0.543559	0.543453	0.543335	0.543204	0.543062	0.542908	0.542741	0.542563	0.542373	0.542171	0.541956	0.54173	0.541492	0.541242	0.540981	0.540707	0.540422	0.540124	0.539815	0.539494	0.539161	0.538817	0.538461	0.538092	0.537713	0.537321	0.536918	0.536503	0.536076	0.535638	0.535188	0.534726	0.534253	0.533768	0.533271	0.532763	0.532243	0.531712	0.531169
33.7		0.543985	0.543988	0.543979	0.543957	0.543923	0.543878	0.54382	0.543751	0.543669	0.543576	0.54347	0.543353	0.543223	0.543082	0.542929	0.542764	0.542587	0.542398	0.542197	0.541984	0.54176	0.541524	0.541276	0.541016	0.540744	0.540461	0.540166	0.539859	0.53954	0.53921	0.538868	0.538514	0.538148	0.537771	0.537383	0.536982	0.53657	0.536146	0.535711	0.535264	0.534806	0.534336	0.533854	0.533361	0.532856	0.53234	0.531813	0.531273
33.75		0.543999	0.544002	0.543992	0.543971	0.543937	0.543892	0.543835	0.543766	0.543685	0.543592	0.543488	0.543371	0.543242	0.543102	0.54295	0.542786	0.542611	0.542423	0.542224	0.542013	0.54179	0.541556	0.541309	0.541051	0.540782	0.5405	0.540207	0.539903	0.539586	0.539258	0.538919	0.538567	0.538205	0.53783	0.537444	0.537047	0.536638	0.536217	0.535785	0.535341	0.534886	0.534419	0.533941	0.533451	0.53295	0.532437	0.531913	0.531378
33.8		0.544013	0.544016	0.544006	0.543985	0.543952	0.543907	0.54385	0.543782	0.543701	0.543609	0.543505	0.54339	0.543262	0.543123	0.542972	0.542809	0.542635	0.542449	0.542251	0.542042	0.54182	0.541588	0.541343	0.541087	0.54082	0.54054	0.540249	0.539947	0.539633	0.539307	0.53897	0.538621	0.538261	0.537889	0.537506	0.537111	0.536705	0.536287	0.535858	0.535418	0.534966	0.534502	0.534027	0.533541	0.533043	0.532534	0.532014	0.531482
33.85		0.544028	0.54403	0.544021	0.544	0.543967	0.543922	0.543866	0.543798	0.543718	0.543627	0.543524	0.543409	0.543282	0.543144	0.542994	0.542833	0.54266	0.542475	0.542279	0.542071	0.541851	0.54162	0.541378	0.541123	0.540858	0.54058	0.540292	0.539991	0.53968	0.539356	0.539022	0.538675	0.538318	0.537949	0.537568	0.537176	0.536773	0.536358	0.535932	0.535495	0.535046	0.534586	0.534114	0.533631	0.533137	0.532632	0.532115	0.531587
33.9		0.544043	0.544045	0.544036	0.544015	0.543983	0.543938	0.543882	0.543815	0.543736	0.543645	0.543543	0.543429	0.543303	0.543166	0.543017	0.542857	0.542685	0.542502	0.542307	0.5421	0.541883	0.541653	0.541412	0.54116	0.540896	0.540621	0.540334	0.540036	0.539727	0.539406	0.539073	0.53873	0.538375	0.538008	0.53763	0.537241	0.536841	0.536429	0.536006	0.535571	0.535126	0.534669	0.534201	0.533721	0.53323	0.532729	0.532215	0.531691
33.95		0.544058	0.544061	0.544052	0.544031	0.543999	0.543955	0.543899	0.543832	0.543754	0.543664	0.543562	0.543449	0.543324	0.543188	0.54304	0.542881	0.542711	0.542529	0.542335	0.542131	0.541914	0.541687	0.541447	0.541197	0.540935	0.540662	0.540377	0.540081	0.539774	0.539455	0.539125	0.538784	0.538432	0.538068	0.537693	0.537306	0.536909	0.5365	0.53608	0.535649	0.535206	0.534752	0.534287	0.533811	0.533324	0.532826	0.532316	0.531795
34		0.544074	0.544077	0.544068	0.544047	0.544015	0.543972	0.543917	0.54385	0.543772	0.543683	0.543582	0.54347	0.543346	0.543211	0.543064	0.542906	0.542737	0.542556	0.542364	0.542161	0.541946	0.54172	0.541483	0.541234	0.540974	0.540703	0.54042	0.540127	0.539822	0.539505	0.539178	0.538839	0.538489	0.538128	0.537755	0.537372	0.536977	0.536571	0.536154	0.535726	0.535286	0.534836	0.534374	0.533901	0.533417	0.532922	0.532416	0.531899
34.05		0.544091	0.544093	0.544084	0.544064	0.544032	0.543989	0.543934	0.543868	0.543791	0.543702	0.543602	0.543491	0.543368	0.543234	0.543088	0.542932	0.542764	0.542584	0.542394	0.542192	0.541979	0.541754	0.541519	0.541272	0.541014	0.540744	0.540464	0.540172	0.539869	0.539555	0.53923	0.538894	0.538546	0.538188	0.537818	0.537437	0.537045	0.536642	0.536228	0.535803	0.535366	0.534919	0.534461	0.533991	0.533511	0.533019	0.532517	0.532003
34.1		0.544108	0.54411	0.544101	0.544081	0.54405	0.544007	0.543952	0.543887	0.54381	0.543722	0.543623	0.543512	0.54339	0.543257	0.543113	0.542957	0.542791	0.542613	0.542423	0.542223	0.542011	0.541789	0.541555	0.54131	0.541054	0.540786	0.540508	0.540218	0.539918	0.539606	0.539283	0.538949	0.538604	0.538248	0.537881	0.537503	0.537114	0.536713	0.536302	0.53588	0.535447	0.535003	0.534547	0.534081	0.533604	0.533116	0.532617	0.532107
34.15		0.544125	0.544128	0.544119	0.544099	0.544068	0.544025	0.543971	0.543906	0.54383	0.543743	0.543644	0.543534	0.543413	0.543281	0.543138	0.542983	0.542818	0.542641	0.542453	0.542254	0.542044	0.541823	0.541591	0.541348	0.541094	0.540828	0.540552	0.540264	0.539966	0.539656	0.539336	0.539004	0.538662	0.538308	0.537944	0.537569	0.537182	0.536785	0.536376	0.535957	0.535527	0.535086	0.534634	0.534171	0.533698	0.533213	0.532717	0.532211
34.2		0.544143	0.544146	0.544137	0.544117	0.544086	0.544044	0.54399	0.543926	0.54385	0.543763	0.543666	0.543557	0.543437	0.543305	0.543163	0.54301	0.542846	0.54267	0.542484	0.542286	0.542078	0.541858	0.541628	0.541387	0.541134	0.540871	0.540596	0.540311	0.540015	0.539707	0.539389	0.53906	0.53872	0.538369	0.538007	0.537634	0.537251	0.536856	0.536451	0.536035	0.535608	0.53517	0.534721	0.534261	0.533791	0.53331	0.532818	0.532315
34.25		0.544162	0.544164	0.544155	0.544136	0.544105	0.544063	0.54401	0.543946	0.543871	0.543785	0.543688	0.543579	0.54346	0.54333	0.543189	0.543037	0.542874	0.5427	0.542515	0.542319	0.542112	0.541894	0.541665	0.541425	0.541175	0.540913	0.540641	0.540358	0.540063	0.539758	0.539443	0.539116	0.538778	0.53843	0.53807	0.5377	0.53732	0.536928	0.536525	0.536112	0.535688	0.535253	0.534808	0.534351	0.533884	0.533406	0.532918	0.532418
34.3		0.544181	0.544183	0.544174	0.544155	0.544124	0.544083	0.54403	0.543966	0.543892	0.543806	0.54371	0.543603	0.543484	0.543355	0.543215	0.543064	0.542902	0.54273	0.542546	0.542351	0.542146	0.54193	0.541703	0.541465	0.541216	0.540956	0.540686	0.540405	0.540113	0.53981	0.539496	0.539172	0.538837	0.538491	0.538134	0.537767	0.537388	0.536999	0.5366	0.536189	0.535768	0.535337	0.534894	0.534441	0.533977	0.533503	0.533018	0.532522
34.35		0.5442	0.544202	0.544194	0.544174	0.544144	0.544103	0.54405	0.543987	0.543913	0.543829	0.543733	0.543626	0.543509	0.543381	0.543242	0.543092	0.542931	0.54276	0.542577	0.542384	0.54218	0.541966	0.54174	0.541504	0.541257	0.540999	0.540731	0.540452	0.540162	0.539861	0.53955	0.539228	0.538895	0.538552	0.538198	0.537833	0.537457	0.537071	0.536674	0.536267	0.535849	0.53542	0.534981	0.534531	0.53407	0.533599	0.533117	0.532625
34.4		0.54422	0.544222	0.544214	0.544194	0.544164	0.544123	0.544071	0.544009	0.543935	0.543851	0.543756	0.54365	0.543534	0.543407	0.543269	0.54312	0.54296	0.54279	0.542609	0.542418	0.542215	0.542002	0.541778	0.541544	0.541299	0.541043	0.540776	0.540499	0.540211	0.539913	0.539604	0.539284	0.538954	0.538613	0.538261	0.537899	0.537526	0.537143	0.536749	0.536344	0.535929	0.535504	0.535068	0.534621	0.534163	0.533696	0.533217	0.532728
34.45		0.54424	0.544242	0.544234	0.544215	0.544185	0.544144	0.544093	0.544031	0.543958	0.543874	0.54378	0.543675	0.543559	0.543433	0.543296	0.543148	0.54299	0.542821	0.542642	0.542451	0.54225	0.542039	0.541817	0.541584	0.541341	0.541087	0.540822	0.540547	0.540261	0.539965	0.539658	0.539341	0.539013	0.538674	0.538325	0.537966	0.537595	0.537215	0.536824	0.536422	0.53601	0.535587	0.535154	0.534711	0.534256	0.533792	0.533317	0.532831
34.5		0.544261	0.544263	0.544255	0.544235	0.544206	0.544165	0.544114	0.544053	0.54398	0.543898	0.543804	0.5437	0.543585	0.54346	0.543324	0.543177	0.54302	0.542852	0.542674	0.542485	0.542286	0.542076	0.541855	0.541624	0.541383	0.541131	0.540868	0.540595	0.540311	0.540017	0.539713	0.539397	0.539072	0.538736	0.538389	0.538032	0.537665	0.537287	0.536898	0.5365	0.53609	0.535671	0.535241	0.5348	0.534349	0.533888	0.533416	0.532934
34.55		0.544282	0.544284	0.544276	0.544257	0.544227	0.544187	0.544137	0.544075	0.544004	0.543921	0.543828	0.543725	0.543611	0.543487	0.543352	0.543206	0.54305	0.542884	0.542707	0.54252	0.542322	0.542113	0.541894	0.541665	0.541425	0.541175	0.540914	0.540643	0.540361	0.540069	0.539767	0.539454	0.539131	0.538797	0.538453	0.538099	0.537734	0.537359	0.536973	0.536577	0.536171	0.535754	0.535327	0.53489	0.534442	0.533984	0.533516	0.533037
34.6		0.544303	0.544305	0.544297	0.544278	0.544249	0.544209	0.544159	0.544098	0.544027	0.543945	0.543853	0.543751	0.543638	0.543514	0.54338	0.543236	0.543081	0.542916	0.54274	0.542554	0.542358	0.542151	0.541934	0.541706	0.541468	0.541219	0.540961	0.540691	0.540412	0.540122	0.539822	0.539511	0.53919	0.538859	0.538517	0.538166	0.537803	0.537431	0.537048	0.536655	0.536251	0.535838	0.535414	0.53498	0.534535	0.53408	0.533615	0.53314
34.65		0.544325	0.544327	0.544319	0.5443	0.544271	0.544232	0.544182	0.544122	0.544051	0.54397	0.543879	0.543777	0.543665	0.543542	0.543409	0.543266	0.543112	0.542948	0.542774	0.542589	0.542394	0.542189	0.541973	0.541747	0.541511	0.541264	0.541007	0.54074	0.540463	0.540175	0.539877	0.539568	0.53925	0.538921	0.538582	0.538232	0.537873	0.537503	0.537123	0.536733	0.536332	0.535921	0.5355	0.535069	0.534628	0.534176	0.533714	0.533242
34.7		0.544347	0.544349	0.544341	0.544323	0.544294	0.544255	0.544205	0.544146	0.544075	0.543995	0.543904	0.543803	0.543692	0.54357	0.543438	0.543296	0.543143	0.542981	0.542808	0.542624	0.542431	0.542227	0.542013	0.541788	0.541554	0.541309	0.541054	0.540789	0.540513	0.540228	0.539932	0.539626	0.539309	0.538983	0.538646	0.538299	0.537942	0.537575	0.537198	0.53681	0.536412	0.536005	0.535587	0.535159	0.53472	0.534272	0.533813	0.533345
34.75		0.54437	0.544372	0.544364	0.544346	0.544317	0.544278	0.544229	0.54417	0.5441	0.54402	0.54393	0.54383	0.543719	0.543599	0.543468	0.543327	0.543175	0.543014	0.542842	0.54266	0.542468	0.542265	0.542053	0.54183	0.541597	0.541354	0.541101	0.540838	0.540564	0.540281	0.539987	0.539683	0.539369	0.539045	0.538711	0.538366	0.538012	0.537647	0.537273	0.536888	0.536493	0.536088	0.535673	0.535248	0.534813	0.534368	0.533912	0.533447
34.8		0.544393	0.544395	0.544387	0.544369	0.544341	0.544302	0.544253	0.544194	0.544125	0.544046	0.543957	0.543857	0.543747	0.543627	0.543498	0.543357	0.543207	0.543047	0.542876	0.542696	0.542505	0.542304	0.542093	0.541872	0.541641	0.5414	0.541148	0.540887	0.540616	0.540334	0.540042	0.539741	0.539429	0.539107	0.538775	0.538433	0.538081	0.53772	0.537348	0.536966	0.536573	0.536171	0.535759	0.535337	0.534905	0.534463	0.534011	0.533549
34.85		0.544416	0.544419	0.544411	0.544393	0.544364	0.544326	0.544278	0.544219	0.544151	0.544072	0.543983	0.543885	0.543776	0.543657	0.543528	0.543389	0.543239	0.54308	0.542911	0.542732	0.542542	0.542343	0.542134	0.541914	0.541685	0.541445	0.541196	0.540936	0.540667	0.540387	0.540098	0.539798	0.539489	0.539169	0.53884	0.538501	0.538151	0.537792	0.537422	0.537043	0.536654	0.536255	0.535846	0.535426	0.534997	0.534559	0.53411	0.533651
34.9		0.54444	0.544442	0.544434	0.544417	0.544389	0.544351	0.544303	0.544245	0.544176	0.544098	0.54401	0.543912	0.543804	0.543686	0.543558	0.54342	0.543272	0.543114	0.542946	0.542768	0.54258	0.542382	0.542174	0.541957	0.541729	0.541491	0.541243	0.540986	0.540718	0.540441	0.540154	0.539856	0.539549	0.539232	0.538905	0.538568	0.538221	0.537864	0.537497	0.537121	0.536734	0.536338	0.535932	0.535516	0.53509	0.534654	0.534208	0.533753
34.95		0.544464	0.544466	0.544459	0.544441	0.544413	0.544375	0.544328	0.54427	0.544203	0.544125	0.544038	0.54394	0.543833	0.543716	0.543589	0.543452	0.543305	0.543148	0.542981	0.542805	0.542618	0.542422	0.542215	0.541999	0.541773	0.541537	0.541291	0.541036	0.54077	0.540495	0.540209	0.539914	0.539609	0.539294	0.53897	0.538635	0.538291	0.537936	0.537572	0.537198	0.536815	0.536421	0.536018	0.535605	0.535182	0.534749	0.534306	0.533854
35		0.544489	0.544491	0.544483	0.544466	0.544438	0.544401	0.544353	0.544296	0.544229	0.544152	0.544066	0.543969	0.543862	0.543746	0.54362	0.543484	0.543338	0.543182	0.543017	0.542842	0.542657	0.542462	0.542257	0.542042	0.541818	0.541583	0.541339	0.541086	0.540822	0.540548	0.540265	0.539972	0.539669	0.539357	0.539034	0.538702	0.53836	0.538009	0.537647	0.537276	0.536895	0.536504	0.536104	0.535694	0.535274	0.534844	0.534405	0.533955
35.05		0.544514	0.544516	0.544508	0.544491	0.544463	0.544426	0.544379	0.544322	0.544256	0.54418	0.544094	0.543998	0.543892	0.543777	0.543651	0.543516	0.543372	0.543217	0.543053	0.542879	0.542695	0.542501	0.542298	0.542085	0.541862	0.54163	0.541388	0.541136	0.540874	0.540602	0.540321	0.54003	0.53973	0.539419	0.539099	0.53877	0.53843	0.538081	0.537722	0.537354	0.536975	0.536587	0.53619	0.535783	0.535366	0.534939	0.534503	0.534057
35.1		0.544539	0.544541	0.544533	0.544516	0.544489	0.544452	0.544405	0.544349	0.544283	0.544207	0.544122	0.544027	0.543922	0.543807	0.543683	0.543549	0.543405	0.543252	0.543089	0.542916	0.542734	0.542542	0.54234	0.542128	0.541907	0.541676	0.541436	0.541186	0.540926	0.540657	0.540377	0.540089	0.53979	0.539482	0.539164	0.538837	0.5385	0.538153	0.537797	0.537431	0.537056	0.536671	0.536276	0.535871	0.535457	0.535034	0.5346	0.534158
35.15		0.544564	0.544567	0.544559	0.544542	0.544515	0.544478	0.544432	0.544376	0.544311	0.544235	0.544151	0.544056	0.543952	0.543838	0.543715	0.543582	0.543439	0.543287	0.543125	0.542954	0.542773	0.542582	0.542382	0.542172	0.541952	0.541723	0.541485	0.541236	0.540978	0.540711	0.540434	0.540147	0.539851	0.539545	0.539229	0.538904	0.53857	0.538226	0.537872	0.537509	0.537136	0.536753	0.536361	0.53596	0.535549	0.535128	0.534698	0.534258
35.2		0.54459	0.544592	0.544585	0.544568	0.544541	0.544505	0.544459	0.544403	0.544338	0.544264	0.54418	0.544086	0.543983	0.54387	0.543747	0.543615	0.543474	0.543323	0.543162	0.542992	0.542812	0.542623	0.542424	0.542216	0.541998	0.54177	0.541533	0.541287	0.541031	0.540765	0.54049	0.540205	0.539911	0.539608	0.539295	0.538972	0.53864	0.538298	0.537947	0.537586	0.537216	0.536836	0.536447	0.536049	0.53564	0.535223	0.534796	0.534359
35.25		0.544617	0.544619	0.544611	0.544594	0.544568	0.544532	0.544486	0.544431	0.544367	0.544292	0.544209	0.544116	0.544013	0.543901	0.54378	0.543649	0.543508	0.543358	0.543199	0.54303	0.542852	0.542664	0.542466	0.542259	0.542043	0.541817	0.541582	0.541337	0.541083	0.54082	0.540547	0.540264	0.539972	0.539671	0.53936	0.539039	0.53871	0.53837	0.538022	0.537664	0.537296	0.536919	0.536533	0.536137	0.535732	0.535317	0.534893	0.534459
35.3		0.544643	0.544645	0.544638	0.544621	0.544595	0.544559	0.544514	0.544459	0.544395	0.544321	0.544239	0.544146	0.544044	0.543933	0.543813	0.543683	0.543543	0.543394	0.543236	0.543068	0.542891	0.542705	0.542509	0.542304	0.542089	0.541865	0.541631	0.541388	0.541136	0.540874	0.540603	0.540323	0.540033	0.539734	0.539425	0.539107	0.53878	0.538443	0.538097	0.537741	0.537376	0.537002	0.536618	0.536225	0.535823	0.535411	0.53499	0.53456
35.35		0.54467	0.544672	0.544665	0.544648	0.544622	0.544586	0.544541	0.544487	0.544424	0.544351	0.544268	0.544177	0.544076	0.543965	0.543846	0.543717	0.543578	0.543431	0.543273	0.543107	0.542931	0.542746	0.542552	0.542348	0.542135	0.541912	0.54168	0.541439	0.541189	0.540929	0.54066	0.540381	0.540094	0.539797	0.53949	0.539174	0.538849	0.538515	0.538171	0.537818	0.537456	0.537085	0.536704	0.536313	0.535914	0.535505	0.535087	0.53466
35.4		0.544697	0.544699	0.544692	0.544675	0.544649	0.544614	0.54457	0.544516	0.544453	0.54438	0.544299	0.544208	0.544107	0.543998	0.543879	0.543751	0.543614	0.543467	0.543311	0.543146	0.542971	0.542788	0.542595	0.542392	0.542181	0.54196	0.54173	0.54149	0.541242	0.540984	0.540717	0.54044	0.540155	0.53986	0.539555	0.539242	0.538919	0.538587	0.538246	0.537896	0.537536	0.537167	0.536789	0.536401	0.536005	0.535599	0.535184	0.534759
35.45		0.544724	0.544726	0.544719	0.544703	0.544677	0.544642	0.544598	0.544545	0.544482	0.54441	0.544329	0.544239	0.544139	0.544031	0.543913	0.543785	0.543649	0.543504	0.543349	0.543185	0.543012	0.542829	0.542638	0.542437	0.542227	0.542008	0.541779	0.541542	0.541295	0.541039	0.540773	0.540499	0.540215	0.539923	0.539621	0.539309	0.538989	0.53866	0.538321	0.537973	0.537616	0.537249	0.536874	0.536489	0.536096	0.535693	0.53528	0.534859
35.5		0.544752	0.544754	0.544747	0.544731	0.544705	0.54467	0.544627	0.544574	0.544511	0.54444	0.54436	0.54427	0.544171	0.544064	0.543946	0.54382	0.543685	0.54354	0.543387	0.543224	0.543052	0.542871	0.542681	0.542482	0.542273	0.542055	0.541829	0.541593	0.541348	0.541094	0.54083	0.540558	0.540276	0.539986	0.539686	0.539377	0.539059	0.538732	0.538395	0.53805	0.537695	0.537332	0.536959	0.536577	0.536186	0.535786	0.535377	0.534958
35.55		0.54478	0.544782	0.544775	0.544759	0.544733	0.544699	0.544656	0.544603	0.544541	0.544471	0.544391	0.544302	0.544204	0.544097	0.543981	0.543855	0.543721	0.543578	0.543425	0.543263	0.543093	0.542913	0.542724	0.542526	0.54232	0.542103	0.541878	0.541644	0.541401	0.541149	0.540887	0.540617	0.540337	0.540049	0.539751	0.539445	0.539129	0.538804	0.53847	0.538127	0.537775	0.537414	0.537044	0.536665	0.536276	0.535879	0.535473	0.535057
35.6		0.544809	0.54481	0.544803	0.544787	0.544762	0.544728	0.544685	0.544633	0.544571	0.544501	0.544422	0.544334	0.544236	0.54413	0.544015	0.54389	0.543757	0.543615	0.543463	0.543303	0.543134	0.542955	0.542768	0.542571	0.542366	0.542152	0.541928	0.541696	0.541454	0.541204	0.540944	0.540676	0.540398	0.540112	0.539817	0.539512	0.539199	0.538876	0.538545	0.538204	0.537855	0.537496	0.537129	0.536752	0.536367	0.535972	0.535569	0.535156
35.65		0.544837	0.544839	0.544832	0.544816	0.544791	0.544757	0.544714	0.544663	0.544602	0.544532	0.544453	0.544366	0.544269	0.544164	0.544049	0.543926	0.543794	0.543652	0.543502	0.543343	0.543175	0.542998	0.542812	0.542617	0.542413	0.5422	0.541978	0.541747	0.541508	0.541259	0.541002	0.540735	0.54046	0.540175	0.539882	0.53958	0.539268	0.538948	0.538619	0.538281	0.537934	0.537578	0.537213	0.53684	0.536457	0.536065	0.535665	0.535255
35.7		0.544866	0.544868	0.544861	0.544845	0.54482	0.544787	0.544744	0.544693	0.544632	0.544563	0.544485	0.544398	0.544302	0.544198	0.544084	0.543962	0.54383	0.54369	0.543541	0.543383	0.543216	0.54304	0.542856	0.542662	0.54246	0.542248	0.542028	0.541799	0.541561	0.541314	0.541059	0.540794	0.540521	0.540238	0.539947	0.539647	0.539338	0.53902	0.538693	0.538358	0.538013	0.53766	0.537298	0.536927	0.536547	0.536158	0.53576	0.535353
35.75		0.544895	0.544897	0.54489	0.544874	0.54485	0.544816	0.544774	0.544723	0.544663	0.544595	0.544517	0.544431	0.544336	0.544232	0.544119	0.543997	0.543867	0.543728	0.54358	0.543423	0.543257	0.543083	0.5429	0.542708	0.542507	0.542297	0.542078	0.541851	0.541615	0.54137	0.541116	0.540853	0.540582	0.540301	0.540012	0.539714	0.539408	0.539092	0.538768	0.538435	0.538093	0.537742	0.537382	0.537014	0.536636	0.53625	0.535855	0.535452
35.8		0.544924	0.544926	0.544919	0.544904	0.544879	0.544846	0.544804	0.544754	0.544694	0.544626	0.544549	0.544464	0.544369	0.544266	0.544154	0.544034	0.543904	0.543766	0.543619	0.543463	0.543299	0.543126	0.542944	0.542753	0.542554	0.542345	0.542129	0.541903	0.541668	0.541425	0.541173	0.540912	0.540643	0.540365	0.540078	0.539782	0.539477	0.539164	0.538842	0.538511	0.538172	0.537823	0.537466	0.5371	0.536726	0.536343	0.53595	0.53555
35.85		0.544954	0.544956	0.544949	0.544933	0.544909	0.544876	0.544835	0.544785	0.544726	0.544658	0.544582	0.544497	0.544403	0.544301	0.54419	0.54407	0.543941	0.543804	0.543658	0.543504	0.543341	0.543169	0.542988	0.542799	0.542601	0.542394	0.542179	0.541955	0.541722	0.541481	0.54123	0.540972	0.540704	0.540428	0.540143	0.539849	0.539547	0.539236	0.538916	0.538588	0.538251	0.537905	0.53755	0.537187	0.536815	0.536435	0.536045	0.535647
35.9		0.544984	0.544986	0.544979	0.544963	0.544939	0.544907	0.544865	0.544816	0.544757	0.54469	0.544614	0.54453	0.544437	0.544335	0.544225	0.544106	0.543979	0.543843	0.543698	0.543544	0.543382	0.543212	0.543033	0.542845	0.542648	0.542443	0.542229	0.542007	0.541776	0.541536	0.541288	0.541031	0.540765	0.540491	0.540208	0.539917	0.539616	0.539308	0.53899	0.538664	0.538329	0.537986	0.537634	0.537274	0.536904	0.536526	0.53614	0.535745
35.95		0.545014	0.545016	0.545009	0.544994	0.54497	0.544937	0.544896	0.544847	0.544789	0.544722	0.544647	0.544563	0.544471	0.54437	0.544261	0.544143	0.544016	0.543881	0.543737	0.543585	0.543424	0.543255	0.543077	0.542891	0.542696	0.542492	0.54228	0.542059	0.541829	0.541592	0.541345	0.54109	0.540826	0.540554	0.540273	0.539984	0.539686	0.539379	0.539064	0.53874	0.538408	0.538067	0.537718	0.53736	0.536993	0.536618	0.536234	0.535842
36		0.545044	0.545046	0.545039	0.545024	0.545	0.544968	0.544928	0.544878	0.544821	0.544755	0.54468	0.544597	0.544505	0.544405	0.544297	0.54418	0.544054	0.54392	0.543777	0.543626	0.543467	0.543298	0.543122	0.542937	0.542743	0.542541	0.54233	0.542111	0.541883	0.541647	0.541402	0.541149	0.540887	0.540617	0.540338	0.540051	0.539755	0.539451	0.539138	0.538817	0.538487	0.538148	0.537801	0.537446	0.537082	0.536709	0.536328	0.535939
36.05		0.545074	0.545076	0.54507	0.545055	0.545031	0.544999	0.544959	0.54491	0.544853	0.544787	0.544713	0.544631	0.54454	0.544441	0.544333	0.544217	0.544092	0.543959	0.543817	0.543667	0.543509	0.543342	0.543167	0.542983	0.542791	0.54259	0.542381	0.542163	0.541937	0.541703	0.54146	0.541208	0.540949	0.54068	0.540403	0.540118	0.539825	0.539522	0.539212	0.538893	0.538565	0.538229	0.537885	0.537532	0.53717	0.536801	0.536422	0.536035
36.1		0.545105	0.545107	0.5451	0.545085	0.545062	0.545031	0.54499	0.544942	0.544885	0.54482	0.544747	0.544665	0.544575	0.544476	0.544369	0.544254	0.54413	0.543998	0.543857	0.543708	0.543551	0.543385	0.543211	0.543029	0.542838	0.542639	0.542431	0.542215	0.541991	0.541758	0.541517	0.541268	0.54101	0.540743	0.540469	0.540185	0.539894	0.539594	0.539285	0.538969	0.538644	0.53831	0.537968	0.537618	0.537259	0.536891	0.536516	0.536132
36.15		0.545136	0.545138	0.545131	0.545116	0.545093	0.545062	0.545022	0.544974	0.544918	0.544853	0.54478	0.544699	0.544609	0.544512	0.544405	0.544291	0.544168	0.544037	0.543897	0.54375	0.543594	0.543429	0.543256	0.543075	0.542886	0.542688	0.542482	0.542268	0.542045	0.541814	0.541575	0.541327	0.541071	0.540806	0.540534	0.540252	0.539963	0.539665	0.539359	0.539045	0.538722	0.53839	0.538051	0.537703	0.537347	0.536982	0.536609	0.536228
36.2		0.545167	0.545169	0.545162	0.545148	0.545125	0.545094	0.545054	0.545007	0.544951	0.544886	0.544814	0.544733	0.544645	0.544547	0.544442	0.544328	0.544206	0.544076	0.543938	0.543791	0.543636	0.543473	0.543301	0.543122	0.542934	0.542737	0.542533	0.54232	0.542099	0.54187	0.541632	0.541386	0.541132	0.540869	0.540598	0.540319	0.540032	0.539736	0.539432	0.53912	0.5388	0.538471	0.538134	0.537788	0.537435	0.537073	0.536702	0.536324
36.25		0.545198	0.5452	0.545194	0.545179	0.545156	0.545125	0.545086	0.545039	0.544984	0.54492	0.544848	0.544768	0.54468	0.544583	0.544479	0.544366	0.544245	0.544116	0.543978	0.543833	0.543679	0.543517	0.543347	0.543168	0.542982	0.542787	0.542584	0.542372	0.542153	0.541925	0.541689	0.541445	0.541193	0.540932	0.540663	0.540386	0.540101	0.539807	0.539506	0.539196	0.538877	0.538551	0.538216	0.537873	0.537522	0.537163	0.536795	0.536419
36.3		0.54523	0.545232	0.545225	0.545211	0.545188	0.545157	0.545119	0.545072	0.545017	0.544953	0.544882	0.544803	0.544715	0.544619	0.544516	0.544404	0.544283	0.544155	0.544019	0.543874	0.543722	0.543561	0.543392	0.543215	0.543029	0.542836	0.542634	0.542425	0.542207	0.541981	0.541747	0.541504	0.541254	0.540995	0.540728	0.540453	0.54017	0.539878	0.539579	0.539271	0.538955	0.538631	0.538299	0.537958	0.53761	0.537253	0.536888	0.536514
36.35		0.545262	0.545263	0.545257	0.545243	0.54522	0.54519	0.545151	0.545104	0.54505	0.544987	0.544916	0.544837	0.544751	0.544656	0.544552	0.544441	0.544322	0.544195	0.544059	0.543916	0.543764	0.543605	0.543437	0.543261	0.543077	0.542885	0.542685	0.542477	0.542261	0.542036	0.541804	0.541563	0.541315	0.541058	0.540793	0.54052	0.540239	0.539949	0.539652	0.539346	0.539033	0.538711	0.538381	0.538043	0.537697	0.537342	0.53698	0.536609
36.4		0.545293	0.545295	0.545289	0.545274	0.545252	0.545222	0.545184	0.545137	0.545083	0.545021	0.544951	0.544872	0.544786	0.544692	0.54459	0.544479	0.544361	0.544235	0.5441	0.543958	0.543807	0.543649	0.543482	0.543308	0.543125	0.542935	0.542736	0.542529	0.542315	0.542092	0.541861	0.541622	0.541375	0.54112	0.540857	0.540586	0.540307	0.54002	0.539725	0.539421	0.53911	0.53879	0.538463	0.538127	0.537784	0.537432	0.537072	0.536704
36.45		0.545325	0.545327	0.545321	0.545307	0.545284	0.545254	0.545217	0.545171	0.545117	0.545055	0.544985	0.544908	0.544822	0.544728	0.544627	0.544517	0.5444	0.544274	0.544141	0.544	0.54385	0.543693	0.543528	0.543355	0.543173	0.542984	0.542787	0.542582	0.542369	0.542148	0.541918	0.541681	0.541436	0.541183	0.540922	0.540653	0.540376	0.540091	0.539797	0.539496	0.539187	0.53887	0.538545	0.538211	0.53787	0.537521	0.537164	0.536798
36.5		0.545357	0.545359	0.545353	0.545339	0.545317	0.545287	0.545249	0.545204	0.54515	0.545089	0.54502	0.544943	0.544858	0.544765	0.544664	0.544555	0.544439	0.544314	0.544182	0.544042	0.543893	0.543737	0.543573	0.543401	0.543221	0.543034	0.542838	0.542634	0.542423	0.542203	0.541976	0.54174	0.541497	0.541246	0.540986	0.540719	0.540444	0.540161	0.53987	0.539571	0.539264	0.538949	0.538626	0.538295	0.537957	0.53761	0.537255	0.536892
36.55		0.54539	0.545391	0.545385	0.545371	0.545349	0.54532	0.545283	0.545237	0.545184	0.545123	0.545055	0.544978	0.544894	0.544802	0.544702	0.544594	0.544478	0.544354	0.544223	0.544084	0.543937	0.543782	0.543619	0.543448	0.54327	0.543083	0.542889	0.542687	0.542477	0.542259	0.542033	0.541799	0.541558	0.541308	0.541051	0.540786	0.540512	0.540231	0.539942	0.539646	0.539341	0.539028	0.538708	0.538379	0.538043	0.537698	0.537346	0.536986
36.6		0.545422	0.545424	0.545418	0.545404	0.545382	0.545353	0.545316	0.545271	0.545218	0.545158	0.54509	0.545014	0.54493	0.544838	0.544739	0.544632	0.544517	0.544395	0.544264	0.544126	0.54398	0.543826	0.543664	0.543495	0.543318	0.543133	0.54294	0.542739	0.54253	0.542314	0.54209	0.541858	0.541618	0.541371	0.541115	0.540852	0.540581	0.540302	0.540015	0.53972	0.539417	0.539107	0.538789	0.538463	0.538129	0.537787	0.537437	0.537079
36.65		0.545455	0.545456	0.54545	0.545436	0.545415	0.545386	0.545349	0.545305	0.545252	0.545192	0.545125	0.545049	0.544966	0.544875	0.544777	0.544671	0.544556	0.544435	0.544305	0.544168	0.544023	0.54387	0.54371	0.543542	0.543366	0.543182	0.542991	0.542791	0.542584	0.54237	0.542147	0.541917	0.541679	0.541433	0.541179	0.540918	0.540649	0.540372	0.540087	0.539794	0.539494	0.539186	0.53887	0.538546	0.538214	0.537875	0.537528	0.537172
36.7		0.545487	0.545489	0.545483	0.545469	0.545448	0.545419	0.545383	0.545338	0.545286	0.545227	0.54516	0.545085	0.545002	0.544912	0.544815	0.544709	0.544596	0.544475	0.544346	0.54421	0.544066	0.543915	0.543756	0.543589	0.543414	0.543232	0.543041	0.542844	0.542638	0.542425	0.542204	0.541975	0.541739	0.541495	0.541243	0.540984	0.540716	0.540441	0.540159	0.539868	0.53957	0.539264	0.53895	0.538629	0.538299	0.537962	0.537618	0.537265
36.75		0.54552	0.545522	0.545516	0.545502	0.545481	0.545452	0.545416	0.545372	0.545321	0.545262	0.545195	0.545121	0.545039	0.544949	0.544852	0.544748	0.544635	0.544515	0.544388	0.544253	0.54411	0.543959	0.543801	0.543635	0.543462	0.543281	0.543092	0.542896	0.542692	0.54248	0.542261	0.542034	0.541799	0.541557	0.541307	0.541049	0.540784	0.540511	0.54023	0.539942	0.539646	0.539342	0.539031	0.538711	0.538385	0.53805	0.537708	0.537358
36.8		0.545553	0.545555	0.545549	0.545535	0.545514	0.545486	0.54545	0.545406	0.545355	0.545297	0.54523	0.545157	0.545075	0.544987	0.54489	0.544786	0.544675	0.544556	0.544429	0.544295	0.544153	0.544004	0.543847	0.543682	0.54351	0.54333	0.543143	0.542948	0.542746	0.542536	0.542318	0.542093	0.54186	0.541619	0.541371	0.541115	0.540852	0.540581	0.540302	0.540016	0.539722	0.53942	0.539111	0.538794	0.538469	0.538137	0.537797	0.53745
36.85		0.545586	0.545588	0.545582	0.545568	0.545548	0.545519	0.545484	0.54544	0.54539	0.545332	0.545266	0.545193	0.545112	0.545024	0.544928	0.544825	0.544714	0.544596	0.54447	0.544337	0.544196	0.544048	0.543892	0.543729	0.543558	0.54338	0.543194	0.543	0.542799	0.542591	0.542375	0.542151	0.54192	0.541681	0.541435	0.541181	0.540919	0.54065	0.540373	0.540089	0.539797	0.539498	0.539191	0.538876	0.538554	0.538224	0.537886	0.537541
36.9		0.545619	0.545621	0.545615	0.545602	0.545581	0.545553	0.545518	0.545475	0.545424	0.545367	0.545301	0.545229	0.545149	0.545061	0.544966	0.544864	0.544754	0.544637	0.544512	0.54438	0.54424	0.544093	0.543938	0.543776	0.543606	0.543429	0.543245	0.543053	0.542853	0.542646	0.542431	0.542209	0.54198	0.541743	0.541498	0.541246	0.540986	0.540719	0.540444	0.540162	0.539872	0.539575	0.53927	0.538958	0.538638	0.53831	0.537975	0.537633
36.95		0.545652	0.545654	0.545648	0.545635	0.545615	0.545587	0.545551	0.545509	0.545459	0.545402	0.545337	0.545265	0.545185	0.545099	0.545004	0.544903	0.544794	0.544677	0.544553	0.544422	0.544283	0.544137	0.543984	0.543823	0.543654	0.543479	0.543295	0.543105	0.542907	0.542701	0.542488	0.542268	0.54204	0.541804	0.541561	0.541311	0.541053	0.540788	0.540515	0.540235	0.539947	0.539652	0.53935	0.539039	0.538722	0.538397	0.538064	0.537724
37		0.545686	0.545687	0.545681	0.545668	0.545648	0.54562	0.545586	0.545543	0.545494	0.545437	0.545373	0.545301	0.545222	0.545136	0.545042	0.544941	0.544833	0.544718	0.544595	0.544464	0.544327	0.544182	0.544029	0.54387	0.543702	0.543528	0.543346	0.543157	0.54296	0.542756	0.542545	0.542326	0.542099	0.541866	0.541625	0.541376	0.54112	0.540857	0.540586	0.540308	0.540022	0.539729	0.539429	0.539121	0.538805	0.538483	0.538152	0.537815
37.05		0.545719	0.545721	0.545715	0.545702	0.545682	0.545654	0.54562	0.545578	0.545529	0.545472	0.545408	0.545337	0.545259	0.545173	0.545081	0.54498	0.544873	0.544758	0.544636	0.544507	0.54437	0.544226	0.544075	0.543916	0.54375	0.543577	0.543397	0.543209	0.543013	0.542811	0.542601	0.542384	0.542159	0.541927	0.541688	0.541441	0.541187	0.540925	0.540657	0.54038	0.540097	0.539806	0.539508	0.539202	0.538889	0.538568	0.53824	0.537905
37.1		0.545753	0.545754	0.545748	0.545736	0.545716	0.545688	0.545654	0.545612	0.545563	0.545507	0.545444	0.545374	0.545296	0.545211	0.545119	0.545019	0.544913	0.544799	0.544678	0.544549	0.544414	0.544271	0.544121	0.543963	0.543798	0.543626	0.543447	0.543261	0.543067	0.542866	0.542657	0.542442	0.542219	0.541988	0.541751	0.541506	0.541253	0.540994	0.540727	0.540453	0.540171	0.539882	0.539586	0.539283	0.538972	0.538653	0.538328	0.537995
37.15		0.545786	0.545788	0.545782	0.545769	0.545749	0.545722	0.545688	0.545647	0.545598	0.545543	0.54548	0.54541	0.545333	0.545248	0.545157	0.545058	0.544952	0.544839	0.544719	0.544592	0.544457	0.544315	0.544166	0.54401	0.543846	0.543676	0.543498	0.543312	0.54312	0.54292	0.542713	0.542499	0.542278	0.542049	0.541813	0.54157	0.54132	0.541062	0.540797	0.540525	0.540245	0.539958	0.539664	0.539363	0.539054	0.538738	0.538415	0.538084
37.2		0.54582	0.545821	0.545816	0.545803	0.545783	0.545756	0.545722	0.545681	0.545633	0.545578	0.545516	0.545446	0.54537	0.545286	0.545195	0.545097	0.544992	0.54488	0.544761	0.544634	0.5445	0.54436	0.544212	0.544056	0.543894	0.543725	0.543548	0.543364	0.543173	0.542975	0.54277	0.542557	0.542337	0.54211	0.541876	0.541635	0.541386	0.54113	0.540867	0.540597	0.540319	0.540034	0.539742	0.539443	0.539137	0.538823	0.538502	0.538174
37.25		0.545853	0.545855	0.545849	0.545837	0.545817	0.54579	0.545757	0.545716	0.545668	0.545614	0.545552	0.545483	0.545407	0.545324	0.545233	0.545136	0.545032	0.544921	0.544802	0.544676	0.544544	0.544404	0.544257	0.544103	0.543942	0.543774	0.543598	0.543416	0.543226	0.543029	0.542825	0.542614	0.542396	0.542171	0.541938	0.541699	0.541452	0.541198	0.540937	0.540668	0.540393	0.54011	0.53982	0.539523	0.539219	0.538907	0.538588	0.538262
37.3		0.545887	0.545888	0.545883	0.545871	0.545851	0.545825	0.545791	0.545751	0.545703	0.545649	0.545588	0.545519	0.545444	0.545361	0.545272	0.545175	0.545072	0.544961	0.544843	0.544719	0.544587	0.544448	0.544303	0.54415	0.54399	0.543823	0.543649	0.543467	0.543279	0.543084	0.542881	0.542672	0.542455	0.542231	0.542001	0.541763	0.541518	0.541265	0.541006	0.54074	0.540466	0.540185	0.539897	0.539602	0.5393	0.538991	0.538675	0.538351
37.35		0.545921	0.545922	0.545917	0.545904	0.545885	0.545859	0.545826	0.545786	0.545739	0.545684	0.545624	0.545556	0.545481	0.545399	0.54531	0.545214	0.545111	0.545002	0.544885	0.544761	0.54463	0.544493	0.544348	0.544196	0.544037	0.543872	0.543699	0.543519	0.543332	0.543138	0.542937	0.542729	0.542514	0.542292	0.542063	0.541826	0.541583	0.541333	0.541075	0.540811	0.540539	0.54026	0.539975	0.539682	0.539382	0.539075	0.53876	0.538439
37.4		0.545954	0.545956	0.545951	0.545938	0.545919	0.545893	0.54586	0.54582	0.545774	0.54572	0.54566	0.545592	0.545518	0.545436	0.545348	0.545253	0.545151	0.545042	0.544926	0.544803	0.544674	0.544537	0.544393	0.544243	0.544085	0.54392	0.543749	0.54357	0.543385	0.543192	0.542993	0.542786	0.542573	0.542352	0.542124	0.54189	0.541648	0.5414	0.541144	0.540881	0.540612	0.540335	0.540051	0.53976	0.539463	0.539158	0.538846	0.538527
37.45		0.545988	0.54599	0.545984	0.545972	0.545953	0.545927	0.545895	0.545855	0.545809	0.545756	0.545695	0.545629	0.545555	0.545474	0.545387	0.545292	0.545191	0.545083	0.544968	0.544846	0.544717	0.544581	0.544438	0.544289	0.544132	0.543969	0.543799	0.543621	0.543437	0.543246	0.543048	0.542843	0.542631	0.542412	0.542186	0.541953	0.541713	0.541467	0.541213	0.540952	0.540684	0.54041	0.540128	0.539839	0.539543	0.53924	0.538931	0.538614
37.5		0.546022	0.546023	0.546018	0.546006	0.545987	0.545962	0.545929	0.54589	0.545844	0.545791	0.545731	0.545665	0.545592	0.545512	0.545425	0.545331	0.545231	0.545123	0.545009	0.544888	0.54476	0.544625	0.544484	0.544335	0.54418	0.544018	0.543848	0.543672	0.54349	0.5433	0.543103	0.5429	0.542689	0.542472	0.542248	0.542016	0.541778	0.541533	0.541281	0.541022	0.540756	0.540484	0.540204	0.539917	0.539624	0.539323	0.539015	0.538701
37.55		0.546056	0.546057	0.546052	0.54604	0.546021	0.545996	0.545964	0.545925	0.545879	0.545827	0.545767	0.545701	0.545629	0.545549	0.545463	0.54537	0.54527	0.545164	0.54505	0.54493	0.544803	0.544669	0.544529	0.544381	0.544227	0.544066	0.543898	0.543723	0.543542	0.543354	0.543158	0.542956	0.542747	0.542531	0.542309	0.542079	0.541843	0.5416	0.541349	0.541092	0.540828	0.540557	0.54028	0.539995	0.539704	0.539405	0.5391	0.538787
37.6		0.54609	0.546091	0.546086	0.546074	0.546055	0.54603	0.545998	0.54596	0.545914	0.545862	0.545803	0.545738	0.545666	0.545587	0.545501	0.545409	0.54531	0.545204	0.545091	0.544972	0.544846	0.544713	0.544574	0.544427	0.544274	0.544114	0.543948	0.543774	0.543594	0.543407	0.543213	0.543013	0.542805	0.542591	0.54237	0.542142	0.541907	0.541666	0.541417	0.541162	0.5409	0.540631	0.540355	0.540073	0.539783	0.539487	0.539183	0.538873
37.65		0.546124	0.546125	0.54612	0.546108	0.546089	0.546064	0.546033	0.545994	0.545949	0.545898	0.545839	0.545774	0.545703	0.545624	0.545539	0.545448	0.545349	0.545244	0.545133	0.545014	0.544889	0.544757	0.544619	0.544473	0.544321	0.544163	0.543997	0.543825	0.543646	0.54346	0.543268	0.543069	0.542863	0.54265	0.542431	0.542204	0.541971	0.541731	0.541485	0.541231	0.540971	0.540704	0.54043	0.54015	0.539862	0.539568	0.539267	0.538959
37.7		0.546157	0.546159	0.546154	0.546142	0.546124	0.546099	0.546067	0.546029	0.545984	0.545933	0.545875	0.545811	0.54574	0.545662	0.545578	0.545487	0.545389	0.545285	0.545174	0.545056	0.544932	0.544801	0.544663	0.544519	0.544368	0.544211	0.544047	0.543876	0.543698	0.543514	0.543323	0.543125	0.54292	0.542709	0.542491	0.542267	0.542035	0.541797	0.541552	0.541301	0.541042	0.540777	0.540505	0.540227	0.539941	0.539649	0.53935	0.539044
37.75		0.546191	0.546193	0.546187	0.546176	0.546158	0.546133	0.546102	0.546064	0.546019	0.545969	0.545911	0.545847	0.545777	0.545699	0.545616	0.545525	0.545428	0.545325	0.545215	0.545098	0.544975	0.544845	0.544708	0.544565	0.544415	0.544259	0.544096	0.543926	0.54375	0.543567	0.543377	0.543181	0.542978	0.542768	0.542552	0.542328	0.542099	0.541862	0.541619	0.541369	0.541113	0.54085	0.54058	0.540303	0.54002	0.53973	0.539433	0.539129
37.8		0.546225	0.546226	0.546221	0.54621	0.546192	0.546167	0.546136	0.546099	0.546055	0.546004	0.545947	0.545883	0.545813	0.545737	0.545654	0.545564	0.545468	0.545365	0.545256	0.54514	0.545017	0.544888	0.544753	0.544611	0.544462	0.544307	0.544145	0.543976	0.543801	0.543619	0.543431	0.543236	0.543035	0.542826	0.542612	0.54239	0.542162	0.541927	0.541686	0.541438	0.541183	0.540922	0.540654	0.540379	0.540098	0.53981	0.539515	0.539213
37.85		0.546259	0.54626	0.546255	0.546244	0.546226	0.546201	0.546171	0.546133	0.54609	0.546039	0.545983	0.54592	0.54585	0.545774	0.545692	0.545603	0.545507	0.545405	0.545297	0.545181	0.54506	0.544932	0.544797	0.544656	0.544509	0.544354	0.544194	0.544026	0.543852	0.543672	0.543485	0.543292	0.543091	0.542885	0.542672	0.542452	0.542225	0.541992	0.541752	0.541506	0.541253	0.540994	0.540728	0.540455	0.540175	0.539889	0.539597	0.539297
37.9		0.546292	0.546294	0.546289	0.546277	0.54626	0.546235	0.546205	0.546168	0.546125	0.546075	0.546019	0.545956	0.545887	0.545811	0.545729	0.545641	0.545546	0.545445	0.545337	0.545223	0.545102	0.544975	0.544842	0.544702	0.544555	0.544402	0.544242	0.544076	0.543904	0.543725	0.543539	0.543347	0.543148	0.542943	0.542731	0.542513	0.542288	0.542057	0.541819	0.541574	0.541323	0.541065	0.540801	0.54053	0.540253	0.539969	0.539678	0.539381
37.95		0.546326	0.546327	0.546323	0.546311	0.546294	0.54627	0.546239	0.546203	0.546159	0.54611	0.546054	0.545992	0.545924	0.545849	0.545767	0.54568	0.545585	0.545485	0.545378	0.545265	0.545145	0.545019	0.544886	0.544747	0.544601	0.544449	0.544291	0.544126	0.543955	0.543777	0.543593	0.543402	0.543205	0.543001	0.542791	0.542574	0.542351	0.542121	0.541884	0.541642	0.541392	0.541137	0.540874	0.540605	0.54033	0.540048	0.539759	0.539464
38		0.54636	0.546361	0.546356	0.546345	0.546327	0.546304	0.546273	0.546237	0.546194	0.546145	0.54609	0.546028	0.54596	0.545886	0.545805	0.545718	0.545624	0.545525	0.545418	0.545306	0.545187	0.545062	0.54493	0.544792	0.544647	0.544497	0.544339	0.544176	0.544005	0.543829	0.543646	0.543457	0.543261	0.543058	0.54285	0.542634	0.542413	0.542185	0.54195	0.541709	0.541461	0.541207	0.540947	0.54068	0.540406	0.540126	0.53984	0.539547
38.05		0.546393	0.546395	0.54639	0.546379	0.546361	0.546338	0.546308	0.546272	0.546229	0.54618	0.546125	0.546064	0.545997	0.545923	0.545843	0.545756	0.545663	0.545564	0.545459	0.545347	0.545229	0.545105	0.544974	0.544837	0.544693	0.544544	0.544387	0.544225	0.544056	0.543881	0.543699	0.543511	0.543317	0.543116	0.542908	0.542695	0.542475	0.542248	0.542015	0.541776	0.54153	0.541278	0.541019	0.540754	0.540482	0.540204	0.53992	0.539629
38.1		0.546427	0.546428	0.546423	0.546412	0.546395	0.546372	0.546342	0.546306	0.546264	0.546215	0.546161	0.5461	0.546033	0.54596	0.54588	0.545794	0.545702	0.545604	0.545499	0.545388	0.545271	0.545148	0.545018	0.544882	0.544739	0.544591	0.544436	0.544274	0.544106	0.543932	0.543752	0.543565	0.543372	0.543173	0.542967	0.542755	0.542536	0.542311	0.54208	0.541843	0.541598	0.541348	0.541091	0.540828	0.540558	0.540282	0.539999	0.53971
38.15		0.54646	0.546462	0.546457	0.546446	0.546429	0.546405	0.546376	0.54634	0.546298	0.54625	0.546196	0.546136	0.546069	0.545997	0.545918	0.545832	0.545741	0.545643	0.545539	0.545429	0.545313	0.54519	0.545061	0.544926	0.544785	0.544637	0.544483	0.544323	0.544157	0.543984	0.543805	0.543619	0.543428	0.54323	0.543025	0.542815	0.542598	0.542374	0.542145	0.541909	0.541666	0.541418	0.541163	0.540901	0.540633	0.540359	0.540079	0.539792
38.2		0.546494	0.546495	0.54649	0.546479	0.546462	0.546439	0.54641	0.546375	0.546333	0.546285	0.546232	0.546172	0.546106	0.546033	0.545955	0.54587	0.54578	0.545683	0.545579	0.54547	0.545355	0.545233	0.545105	0.544971	0.54483	0.544684	0.544531	0.544372	0.544207	0.544035	0.543857	0.543673	0.543483	0.543286	0.543083	0.542874	0.542659	0.542437	0.542209	0.541975	0.541734	0.541487	0.541234	0.540974	0.540708	0.540436	0.540157	0.539873
38.25		0.546527	0.546528	0.546524	0.546513	0.546496	0.546473	0.546444	0.546409	0.546368	0.54632	0.546267	0.546207	0.546142	0.54607	0.545992	0.545908	0.545818	0.545722	0.545619	0.545511	0.545396	0.545275	0.545148	0.545015	0.544876	0.54473	0.544578	0.544421	0.544256	0.544086	0.543909	0.543727	0.543538	0.543343	0.543141	0.542933	0.54272	0.542499	0.542273	0.54204	0.541801	0.541556	0.541305	0.541047	0.540783	0.540512	0.540236	0.539953
38.3		0.54656	0.546562	0.546557	0.546546	0.546529	0.546506	0.546478	0.546443	0.546402	0.546355	0.546302	0.546243	0.546178	0.546107	0.546029	0.545946	0.545856	0.545761	0.545659	0.545551	0.545438	0.545318	0.545191	0.545059	0.544921	0.544776	0.544626	0.544469	0.544306	0.544137	0.543961	0.54378	0.543592	0.543399	0.543199	0.542992	0.54278	0.542561	0.542337	0.542105	0.541868	0.541625	0.541375	0.541119	0.540857	0.540588	0.540314	0.540033
38.35		0.546593	0.546595	0.54659	0.546579	0.546563	0.54654	0.546511	0.546477	0.546436	0.54639	0.546337	0.546278	0.546214	0.546143	0.546066	0.545983	0.545895	0.5458	0.545699	0.545592	0.545479	0.54536	0.545234	0.545103	0.544966	0.544822	0.544673	0.544517	0.544355	0.544187	0.544013	0.543833	0.543647	0.543454	0.543256	0.543051	0.54284	0.542623	0.5424	0.54217	0.541935	0.541693	0.541445	0.541191	0.54093	0.540664	0.540391	0.540112
38.4		0.546626	0.546628	0.546623	0.546612	0.546596	0.546573	0.546545	0.546511	0.54647	0.546424	0.546372	0.546314	0.546249	0.546179	0.546103	0.546021	0.545933	0.545838	0.545738	0.545632	0.54552	0.545402	0.545277	0.545147	0.54501	0.544868	0.544719	0.544565	0.544404	0.544238	0.544065	0.543886	0.543701	0.54351	0.543313	0.543109	0.5429	0.542684	0.542463	0.542235	0.542001	0.541761	0.541515	0.541262	0.541004	0.540739	0.540468	0.540191
38.45		0.546659	0.546661	0.546656	0.546645	0.546629	0.546607	0.546578	0.546544	0.546504	0.546458	0.546407	0.546349	0.546285	0.546215	0.54614	0.546058	0.545971	0.545877	0.545778	0.545672	0.545561	0.545443	0.54532	0.54519	0.545055	0.544914	0.544766	0.544613	0.544453	0.544288	0.544116	0.543938	0.543755	0.543565	0.543369	0.543167	0.542959	0.542745	0.542525	0.542299	0.542067	0.541828	0.541584	0.541333	0.541076	0.540814	0.540545	0.540269
38.5		0.546692	0.546693	0.546689	0.546678	0.546662	0.54664	0.546612	0.546578	0.546538	0.546493	0.546441	0.546384	0.546321	0.546251	0.546176	0.546095	0.546008	0.545915	0.545817	0.545712	0.545601	0.545485	0.545362	0.545234	0.545099	0.544959	0.544812	0.54466	0.544502	0.544337	0.544167	0.543991	0.543808	0.54362	0.543425	0.543225	0.543018	0.542806	0.542587	0.542363	0.542132	0.541895	0.541652	0.541404	0.541149	0.540888	0.54062	0.540347
38.55		0.546725	0.546726	0.546721	0.546711	0.546695	0.546673	0.546645	0.546612	0.546572	0.546527	0.546476	0.546419	0.546356	0.546287	0.546213	0.546132	0.546046	0.545954	0.545856	0.545752	0.545642	0.545526	0.545404	0.545277	0.545143	0.545004	0.544859	0.544707	0.54455	0.544387	0.544218	0.544042	0.543861	0.543674	0.543481	0.543282	0.543077	0.542866	0.542649	0.542426	0.542197	0.541962	0.541721	0.541474	0.54122	0.540961	0.540696	0.540425
38.6		0.546757	0.546758	0.546754	0.546744	0.546728	0.546706	0.546678	0.546645	0.546606	0.546561	0.54651	0.546453	0.546391	0.546323	0.546249	0.546169	0.546083	0.545992	0.545894	0.545791	0.545682	0.545567	0.545446	0.54532	0.545187	0.545049	0.544904	0.544754	0.544598	0.544436	0.544268	0.544094	0.543914	0.543728	0.543537	0.543339	0.543136	0.542926	0.54271	0.542489	0.542262	0.542028	0.541789	0.541543	0.541292	0.541034	0.540771	0.540502
38.65		0.54679	0.546791	0.546786	0.546776	0.54676	0.546739	0.546711	0.546678	0.546639	0.546595	0.546544	0.546488	0.546426	0.546358	0.546285	0.546206	0.546121	0.54603	0.545933	0.545831	0.545722	0.545608	0.545488	0.545362	0.545231	0.545093	0.54495	0.544801	0.544646	0.544485	0.544318	0.544145	0.543967	0.543782	0.543592	0.543396	0.543194	0.542986	0.542772	0.542552	0.542326	0.542094	0.541856	0.541612	0.541363	0.541107	0.540846	0.540578
38.7		0.546822	0.546823	0.546819	0.546809	0.546793	0.546771	0.546744	0.546711	0.546673	0.546628	0.546578	0.546522	0.546461	0.546394	0.546321	0.546242	0.546158	0.546067	0.545971	0.54587	0.545762	0.545649	0.54553	0.545405	0.545274	0.545138	0.544995	0.544847	0.544693	0.544534	0.544368	0.544196	0.544019	0.543836	0.543647	0.543452	0.543251	0.543045	0.542832	0.542614	0.542389	0.542159	0.541923	0.541681	0.541433	0.541179	0.54092	0.540654
38.75		0.546854	0.546855	0.546851	0.546841	0.546825	0.546804	0.546777	0.546744	0.546706	0.546662	0.546612	0.546557	0.546496	0.546429	0.546357	0.546278	0.546195	0.546105	0.54601	0.545909	0.545802	0.545689	0.545571	0.545447	0.545317	0.545182	0.54504	0.544893	0.544741	0.544582	0.544417	0.544247	0.544071	0.543889	0.543702	0.543508	0.543309	0.543103	0.542892	0.542676	0.542453	0.542224	0.54199	0.541749	0.541503	0.541251	0.540993	0.540729
38.8		0.546886	0.546887	0.546883	0.546873	0.546857	0.546836	0.546809	0.546777	0.546739	0.546695	0.546646	0.546591	0.54653	0.546464	0.546392	0.546314	0.546231	0.546142	0.546048	0.545947	0.545841	0.54573	0.545612	0.545489	0.54536	0.545226	0.545085	0.544939	0.544787	0.54463	0.544467	0.544298	0.544123	0.543942	0.543756	0.543564	0.543366	0.543162	0.542952	0.542737	0.542516	0.542289	0.542056	0.541817	0.541573	0.541322	0.541066	0.540804
38.85		0.546918	0.546919	0.546915	0.546905	0.546889	0.546868	0.546842	0.546809	0.546772	0.546728	0.546679	0.546625	0.546565	0.546499	0.546427	0.54635	0.546268	0.546179	0.546085	0.545986	0.545881	0.54577	0.545653	0.545531	0.545403	0.545269	0.54513	0.544985	0.544834	0.544678	0.544516	0.544348	0.544174	0.543995	0.54381	0.543619	0.543422	0.54322	0.543012	0.542798	0.542578	0.542353	0.542122	0.541885	0.541642	0.541393	0.541139	0.540878
38.9		0.546949	0.546951	0.546946	0.546936	0.546921	0.5469	0.546874	0.546842	0.546804	0.546761	0.546713	0.546658	0.546599	0.546533	0.546462	0.546386	0.546304	0.546216	0.546123	0.546024	0.54592	0.545809	0.545694	0.545572	0.545445	0.545312	0.545174	0.54503	0.54488	0.544725	0.544564	0.544397	0.544225	0.544047	0.543863	0.543674	0.543478	0.543277	0.543071	0.542858	0.54264	0.542416	0.542187	0.541951	0.54171	0.541463	0.541211	0.540952
38.95		0.546981	0.546982	0.546978	0.546968	0.546953	0.546932	0.546906	0.546874	0.546837	0.546794	0.546746	0.546692	0.546633	0.546568	0.546497	0.546421	0.54634	0.546253	0.54616	0.546062	0.545958	0.545849	0.545734	0.545613	0.545487	0.545356	0.545218	0.545075	0.544927	0.544772	0.544612	0.544447	0.544276	0.544099	0.543916	0.543728	0.543534	0.543335	0.543129	0.542919	0.542702	0.54248	0.542252	0.542018	0.541778	0.541533	0.541282	0.541025
39		0.547012	0.547013	0.547009	0.546999	0.546984	0.546964	0.546938	0.546906	0.546869	0.546827	0.546779	0.546725	0.546666	0.546602	0.546532	0.546457	0.546376	0.546289	0.546197	0.5461	0.545997	0.545888	0.545774	0.545654	0.545529	0.545398	0.545262	0.54512	0.544972	0.544819	0.54466	0.544496	0.544326	0.54415	0.543969	0.543782	0.54359	0.543391	0.543188	0.542978	0.542763	0.542542	0.542316	0.542084	0.541846	0.541602	0.541353	0.541098
39.05		0.547043	0.547044	0.54704	0.547031	0.547015	0.546995	0.546969	0.546938	0.546901	0.546859	0.546811	0.546758	0.5467	0.546636	0.546567	0.546492	0.546411	0.546326	0.546234	0.546137	0.546035	0.545927	0.545814	0.545695	0.545571	0.545441	0.545305	0.545164	0.545018	0.544866	0.544708	0.544545	0.544376	0.544201	0.544021	0.543836	0.543645	0.543448	0.543245	0.543037	0.542824	0.542605	0.54238	0.542149	0.541913	0.541671	0.541423	0.54117
39.1		0.547074	0.547075	0.547071	0.547062	0.547047	0.547026	0.547001	0.54697	0.546933	0.546891	0.546844	0.546791	0.546733	0.54667	0.546601	0.546526	0.546447	0.546361	0.546271	0.546175	0.546073	0.545966	0.545853	0.545735	0.545612	0.545483	0.545348	0.545208	0.545063	0.544912	0.544755	0.544593	0.544425	0.544252	0.544073	0.543889	0.543699	0.543504	0.543303	0.543096	0.542884	0.542666	0.542443	0.542214	0.541979	0.541739	0.541493	0.541242
39.15		0.547105	0.547106	0.547102	0.547092	0.547077	0.547057	0.547032	0.547001	0.546965	0.546923	0.546876	0.546824	0.546766	0.546703	0.546635	0.546561	0.546482	0.546397	0.546307	0.546212	0.546111	0.546004	0.545893	0.545775	0.545653	0.545525	0.545391	0.545252	0.545108	0.544958	0.544802	0.544641	0.544475	0.544303	0.544125	0.543942	0.543753	0.543559	0.54336	0.543155	0.542944	0.542728	0.542506	0.542278	0.542045	0.541807	0.541563	0.541313
39.2		0.547135	0.547136	0.547132	0.547123	0.547108	0.547088	0.547063	0.547032	0.546996	0.546955	0.546908	0.546856	0.546799	0.546737	0.546669	0.546595	0.546517	0.546433	0.546343	0.546248	0.546148	0.546043	0.545932	0.545815	0.545693	0.545566	0.545434	0.545295	0.545152	0.545003	0.544849	0.544689	0.544523	0.544353	0.544176	0.543995	0.543807	0.543615	0.543416	0.543213	0.543003	0.542788	0.542568	0.542342	0.542111	0.541874	0.541632	0.541383
39.25		0.547166	0.547167	0.547163	0.547153	0.547139	0.547119	0.547094	0.547063	0.547027	0.546986	0.54694	0.546889	0.546832	0.54677	0.546702	0.546629	0.546551	0.546468	0.546379	0.546285	0.546185	0.546081	0.54597	0.545855	0.545734	0.545607	0.545476	0.545339	0.545196	0.545048	0.544895	0.544736	0.544572	0.544402	0.544227	0.544047	0.543861	0.543669	0.543472	0.54327	0.543062	0.542849	0.54263	0.542406	0.542176	0.541941	0.5417	0.541453
39.3		0.547196	0.547197	0.547193	0.547183	0.547169	0.547149	0.547124	0.547094	0.547058	0.547018	0.546972	0.546921	0.546864	0.546802	0.546735	0.546663	0.546586	0.546503	0.546415	0.546321	0.546222	0.546118	0.546009	0.545894	0.545774	0.545648	0.545518	0.545381	0.54524	0.545093	0.544941	0.544783	0.54462	0.544451	0.544278	0.544098	0.543914	0.543723	0.543528	0.543327	0.543121	0.542909	0.542691	0.542469	0.54224	0.542007	0.541767	0.541523
39.35		0.547225	0.547226	0.547222	0.547213	0.547199	0.547179	0.547154	0.547124	0.547089	0.547049	0.547003	0.546952	0.546896	0.546835	0.546769	0.546697	0.54662	0.546537	0.54645	0.546357	0.546259	0.546156	0.546047	0.545933	0.545814	0.545689	0.545559	0.545424	0.545283	0.545137	0.544986	0.544829	0.544668	0.5445	0.544328	0.54415	0.543966	0.543777	0.543583	0.543383	0.543178	0.542968	0.542752	0.542531	0.542304	0.542072	0.541835	0.541592
39.4		0.547255	0.547256	0.547252	0.547243	0.547229	0.547209	0.547184	0.547155	0.54712	0.54708	0.547034	0.546984	0.546928	0.546867	0.546801	0.54673	0.546653	0.546572	0.546485	0.546393	0.546295	0.546193	0.546085	0.545971	0.545853	0.545729	0.5456	0.545466	0.545326	0.545181	0.545031	0.544876	0.544715	0.544549	0.544377	0.5442	0.544018	0.543831	0.543638	0.54344	0.543236	0.543027	0.542813	0.542593	0.542368	0.542137	0.541901	0.54166
39.45		0.547284	0.547285	0.547281	0.547272	0.547258	0.547239	0.547214	0.547185	0.54715	0.54711	0.547065	0.547015	0.54696	0.546899	0.546834	0.546763	0.546687	0.546606	0.54652	0.546428	0.546331	0.546229	0.546122	0.54601	0.545892	0.545769	0.545641	0.545508	0.545369	0.545225	0.545076	0.544921	0.544762	0.544597	0.544426	0.544251	0.54407	0.543884	0.543692	0.543495	0.543293	0.543085	0.542872	0.542654	0.542431	0.542202	0.541967	0.541727
39.5		0.547313	0.547314	0.54731	0.547301	0.547287	0.547268	0.547244	0.547214	0.54718	0.54714	0.547096	0.547046	0.546991	0.546931	0.546866	0.546796	0.54672	0.54664	0.546554	0.546463	0.546367	0.546266	0.546159	0.546048	0.545931	0.545809	0.545681	0.545549	0.545411	0.545268	0.54512	0.544967	0.544808	0.544644	0.544475	0.544301	0.544121	0.543936	0.543746	0.54355	0.543349	0.543143	0.542932	0.542715	0.542493	0.542265	0.542033	0.541795
39.55		0.547342	0.547343	0.547339	0.54733	0.547316	0.547297	0.547273	0.547244	0.54721	0.547171	0.547126	0.547077	0.547022	0.546963	0.546898	0.546828	0.546753	0.546673	0.546588	0.546498	0.546402	0.546302	0.546196	0.546085	0.545969	0.545848	0.545721	0.54559	0.545453	0.545311	0.545164	0.545012	0.544854	0.544691	0.544523	0.54435	0.544172	0.543988	0.543799	0.543605	0.543405	0.543201	0.542991	0.542775	0.542555	0.542329	0.542097	0.541861
39.6		0.547371	0.547372	0.547368	0.547359	0.547345	0.547326	0.547302	0.547273	0.547239	0.5472	0.547156	0.547107	0.547053	0.546994	0.54693	0.54686	0.546786	0.546706	0.546622	0.546532	0.546437	0.546337	0.546232	0.546122	0.546007	0.545887	0.545761	0.545631	0.545495	0.545354	0.545208	0.545056	0.5449	0.544738	0.544571	0.544399	0.544222	0.54404	0.543852	0.543659	0.543461	0.543257	0.543049	0.542835	0.542616	0.542391	0.542162	0.541927
39.65		0.547399	0.5474	0.547396	0.547387	0.547373	0.547355	0.547331	0.547302	0.547268	0.54723	0.547186	0.547137	0.547083	0.547025	0.546961	0.546892	0.546818	0.546739	0.546655	0.546566	0.546472	0.546373	0.546269	0.546159	0.546045	0.545925	0.545801	0.545671	0.545536	0.545396	0.545251	0.5451	0.544945	0.544784	0.544619	0.544448	0.544272	0.544091	0.543904	0.543713	0.543516	0.543314	0.543107	0.542894	0.542676	0.542454	0.542225	0.541992
39.7		0.547427	0.547428	0.547424	0.547415	0.547402	0.547383	0.547359	0.547331	0.547297	0.547259	0.547215	0.547167	0.547114	0.547055	0.546992	0.546924	0.54685	0.546772	0.546688	0.5466	0.546506	0.546408	0.546304	0.546196	0.546082	0.545963	0.54584	0.545711	0.545577	0.545438	0.545293	0.545144	0.54499	0.54483	0.544666	0.544496	0.544321	0.544141	0.543956	0.543766	0.54357	0.54337	0.543164	0.542953	0.542736	0.542515	0.542289	0.542057
39.75		0.547455	0.547456	0.547452	0.547443	0.54743	0.547411	0.547388	0.547359	0.547326	0.547288	0.547245	0.547197	0.547144	0.547086	0.547023	0.546955	0.546882	0.546804	0.546721	0.546633	0.54654	0.546443	0.54634	0.546232	0.546119	0.546001	0.545878	0.54575	0.545617	0.545479	0.545336	0.545188	0.545034	0.544876	0.544712	0.544544	0.54437	0.544191	0.544007	0.543818	0.543624	0.543425	0.54322	0.543011	0.542796	0.542576	0.542351	0.542121
39.8		0.547482	0.547483	0.547479	0.547471	0.547457	0.547439	0.547415	0.547387	0.547354	0.547316	0.547274	0.547226	0.547173	0.547116	0.547053	0.546986	0.546913	0.546836	0.546754	0.546666	0.546574	0.546477	0.546375	0.546268	0.546156	0.546038	0.545916	0.545789	0.545657	0.54552	0.545378	0.54523	0.545078	0.544921	0.544758	0.544591	0.544418	0.544241	0.544058	0.54387	0.543677	0.543479	0.543276	0.543068	0.542855	0.542636	0.542413	0.542184
39.85		0.547509	0.54751	0.547506	0.547498	0.547484	0.547466	0.547443	0.547415	0.547382	0.547345	0.547302	0.547255	0.547202	0.547145	0.547083	0.547016	0.546944	0.546867	0.546786	0.546699	0.546607	0.546511	0.54641	0.546303	0.546192	0.546075	0.545954	0.545828	0.545697	0.54556	0.545419	0.545273	0.545122	0.544965	0.544804	0.544638	0.544466	0.54429	0.544108	0.543922	0.54373	0.543534	0.543332	0.543125	0.542913	0.542696	0.542474	0.542247
39.9		0.547536	0.547537	0.547533	0.547525	0.547511	0.547493	0.54747	0.547443	0.54741	0.547373	0.54733	0.547283	0.547231	0.547174	0.547113	0.547046	0.546975	0.546899	0.546817	0.546731	0.54664	0.546545	0.546444	0.546338	0.546228	0.546112	0.545992	0.545866	0.545736	0.5456	0.54546	0.545315	0.545165	0.545009	0.544849	0.544684	0.544514	0.544338	0.544158	0.543973	0.543783	0.543587	0.543387	0.543181	0.542971	0.542755	0.542535	0.542309
39.95		0.547563	0.547564	0.54756	0.547551	0.547538	0.54752	0.547497	0.54747	0.547437	0.5474	0.547358	0.547311	0.54726	0.547203	0.547142	0.547076	0.547005	0.54693	0.546849	0.546763	0.546673	0.546578	0.546478	0.546373	0.546263	0.546148	0.546029	0.545904	0.545774	0.54564	0.545501	0.545356	0.545207	0.545053	0.544894	0.54473	0.544561	0.544386	0.544207	0.544023	0.543834	0.54364	0.543441	0.543237	0.543028	0.542814	0.542595	0.542371
40		0.547589	0.54759	0.547586	0.547578	0.547564	0.547547	0.547524	0.547497	0.547464	0.547428	0.547386	0.547339	0.547288	0.547232	0.547171	0.547106	0.547035	0.54696	0.54688	0.546795	0.546705	0.546611	0.546511	0.546407	0.546298	0.546184	0.546065	0.545941	0.545813	0.545679	0.545541	0.545397	0.545249	0.545096	0.544938	0.544775	0.544607	0.544434	0.544256	0.544073	0.543886	0.543693	0.543495	0.543292	0.543085	0.542872	0.542654	0.542432
40.05		0.547615	0.547616	0.547612	0.547604	0.547591	0.547573	0.54755	0.547523	0.547491	0.547454	0.547413	0.547367	0.547316	0.54726	0.5472	0.547135	0.547065	0.54699	0.546911	0.546826	0.546737	0.546643	0.546544	0.546441	0.546333	0.546219	0.546101	0.545978	0.545851	0.545718	0.54558	0.545438	0.545291	0.545139	0.544982	0.54482	0.544653	0.544481	0.544304	0.544123	0.543936	0.543745	0.543548	0.543347	0.543141	0.542929	0.542713	0.542492
40.1		0.54764	0.547641	0.547638	0.547629	0.547616	0.547599	0.547576	0.547549	0.547518	0.547481	0.54744	0.547394	0.547344	0.547288	0.547228	0.547164	0.547094	0.54702	0.546941	0.546857	0.546769	0.546675	0.546577	0.546474	0.546367	0.546254	0.546137	0.546015	0.545888	0.545756	0.54562	0.545478	0.545332	0.545181	0.545025	0.544864	0.544698	0.544528	0.544352	0.544172	0.543986	0.543796	0.543601	0.543401	0.543196	0.542986	0.542771	0.542552
40.15		0.547665	0.547666	0.547663	0.547654	0.547642	0.547624	0.547602	0.547575	0.547544	0.547507	0.547467	0.547421	0.547371	0.547316	0.547256	0.547192	0.547123	0.547049	0.546971	0.546888	0.5468	0.546707	0.54661	0.546507	0.5464	0.546289	0.546172	0.546051	0.545925	0.545794	0.545658	0.545518	0.545373	0.545222	0.545067	0.544908	0.544743	0.544574	0.544399	0.54422	0.544036	0.543847	0.543653	0.543454	0.543251	0.543042	0.542829	0.542611
40.2		0.54769	0.547691	0.547688	0.547679	0.547667	0.547649	0.547627	0.547601	0.547569	0.547533	0.547493	0.547448	0.547398	0.547343	0.547284	0.54722	0.547152	0.547078	0.547	0.546918	0.54683	0.546738	0.546642	0.54654	0.546434	0.546323	0.546207	0.546087	0.545961	0.545831	0.545697	0.545557	0.545413	0.545264	0.54511	0.544951	0.544787	0.544619	0.544446	0.544268	0.544085	0.543897	0.543705	0.543507	0.543305	0.543098	0.542886	0.542669
40.25		0.547715	0.547716	0.547712	0.547704	0.547691	0.547674	0.547652	0.547626	0.547595	0.547559	0.547519	0.547474	0.547424	0.54737	0.547311	0.547248	0.54718	0.547107	0.54703	0.546947	0.546861	0.546769	0.546673	0.546572	0.546467	0.546356	0.546242	0.546122	0.545997	0.545868	0.545734	0.545596	0.545452	0.545304	0.545151	0.544994	0.544831	0.544664	0.544492	0.544315	0.544133	0.543947	0.543756	0.543559	0.543358	0.543153	0.542942	0.542727
40.3		0.547739	0.54774	0.547736	0.547728	0.547716	0.547698	0.547677	0.54765	0.54762	0.547584	0.547544	0.547499	0.54745	0.547396	0.547338	0.547275	0.547207	0.547135	0.547058	0.546977	0.546891	0.5468	0.546704	0.546604	0.546499	0.54639	0.546275	0.546157	0.546033	0.545905	0.545772	0.545634	0.545492	0.545344	0.545192	0.545036	0.544874	0.544708	0.544537	0.544362	0.544181	0.543996	0.543806	0.543611	0.543411	0.543207	0.542998	0.542784
40.35		0.547763	0.547764	0.54776	0.547752	0.54774	0.547722	0.547701	0.547675	0.547644	0.547609	0.547569	0.547525	0.547476	0.547423	0.547365	0.547302	0.547235	0.547163	0.547087	0.547006	0.54692	0.54683	0.546735	0.546635	0.546531	0.546422	0.546309	0.546191	0.546068	0.545941	0.545809	0.545672	0.54553	0.545384	0.545233	0.545077	0.544917	0.544752	0.544582	0.544408	0.544228	0.544044	0.543856	0.543662	0.543464	0.54326	0.543053	0.54284
40.4		0.547786	0.547787	0.547784	0.547776	0.547763	0.547746	0.547725	0.547699	0.547668	0.547633	0.547594	0.54755	0.547501	0.547448	0.547391	0.547328	0.547262	0.54719	0.547114	0.547034	0.546949	0.546859	0.546765	0.546666	0.546563	0.546455	0.546342	0.546225	0.546103	0.545976	0.545845	0.545709	0.545568	0.545423	0.545273	0.545119	0.544959	0.544795	0.544627	0.544453	0.544275	0.544092	0.543905	0.543712	0.543515	0.543313	0.543107	0.542896
40.45		0.547809	0.54781	0.547807	0.547799	0.547786	0.547769	0.547748	0.547722	0.547692	0.547657	0.547618	0.547574	0.547526	0.547473	0.547416	0.547354	0.547288	0.547217	0.547142	0.547062	0.546978	0.546888	0.546795	0.546697	0.546594	0.546487	0.546375	0.546258	0.546137	0.546011	0.545881	0.545746	0.545606	0.545462	0.545313	0.545159	0.545001	0.544838	0.54467	0.544498	0.544321	0.544139	0.543953	0.543762	0.543566	0.543366	0.54316	0.542951
40.5		0.547832	0.547833	0.547829	0.547821	0.547809	0.547792	0.547771	0.547746	0.547716	0.547681	0.547642	0.547599	0.547551	0.547498	0.547441	0.54738	0.547314	0.547244	0.547169	0.54709	0.547006	0.546917	0.546824	0.546727	0.546625	0.546518	0.546407	0.546291	0.546171	0.546046	0.545916	0.545782	0.545643	0.5455	0.545352	0.545199	0.545042	0.54488	0.544714	0.544542	0.544367	0.544186	0.544001	0.543811	0.543617	0.543417	0.543213	0.543005
40.55		0.547854	0.547855	0.547852	0.547844	0.547831	0.547815	0.547794	0.547768	0.547739	0.547704	0.547666	0.547622	0.547575	0.547523	0.547466	0.547405	0.54734	0.54727	0.547196	0.547117	0.547033	0.546946	0.546853	0.546756	0.546655	0.546549	0.546438	0.546323	0.546204	0.54608	0.545951	0.545818	0.54568	0.545537	0.54539	0.545239	0.545082	0.544922	0.544756	0.544586	0.544411	0.544232	0.544048	0.543859	0.543666	0.543468	0.543266	0.543058
40.6		0.547876	0.547877	0.547873	0.547866	0.547853	0.547837	0.547816	0.547791	0.547761	0.547727	0.547689	0.547646	0.547599	0.547547	0.547491	0.54743	0.547365	0.547296	0.547222	0.547143	0.547061	0.546973	0.546882	0.546785	0.546684	0.546579	0.546469	0.546355	0.546236	0.546113	0.545985	0.545853	0.545716	0.545574	0.545428	0.545278	0.545122	0.544963	0.544798	0.544629	0.544456	0.544277	0.544095	0.543907	0.543715	0.543519	0.543317	0.543111
40.65		0.547897	0.547898	0.547895	0.547887	0.547875	0.547859	0.547838	0.547813	0.547783	0.54775	0.547711	0.547669	0.547622	0.54757	0.547515	0.547455	0.54739	0.547321	0.547248	0.54717	0.547087	0.547001	0.546909	0.546814	0.546714	0.546609	0.5465	0.546387	0.546269	0.546146	0.546019	0.545887	0.545751	0.545611	0.545466	0.545316	0.545162	0.545003	0.54484	0.544672	0.544499	0.544322	0.544141	0.543954	0.543764	0.543568	0.543368	0.543164
40.7		0.547918	0.547919	0.547916	0.547908	0.547896	0.54788	0.547859	0.547834	0.547805	0.547772	0.547734	0.547691	0.547645	0.547594	0.547538	0.547478	0.547414	0.547346	0.547273	0.547195	0.547114	0.547028	0.546937	0.546842	0.546742	0.546639	0.54653	0.546417	0.5463	0.546178	0.546052	0.545921	0.545786	0.545647	0.545502	0.545354	0.5452	0.545043	0.54488	0.544714	0.544542	0.544366	0.544186	0.544001	0.543811	0.543617	0.543418	0.543215
40.75		0.547939	0.54794	0.547937	0.547929	0.547917	0.547901	0.54788	0.547856	0.547827	0.547793	0.547755	0.547713	0.547667	0.547616	0.547561	0.547502	0.547438	0.54737	0.547298	0.547221	0.54714	0.547054	0.546964	0.54687	0.546771	0.546668	0.54656	0.546448	0.546331	0.54621	0.546085	0.545955	0.545821	0.545682	0.545539	0.545391	0.545239	0.545082	0.544921	0.544755	0.544585	0.54441	0.544231	0.544047	0.543858	0.543665	0.543468	0.543266
40.8		0.547959	0.54796	0.547957	0.547949	0.547937	0.547921	0.547901	0.547876	0.547847	0.547814	0.547777	0.547735	0.547689	0.547639	0.547584	0.547525	0.547462	0.547394	0.547322	0.547246	0.547165	0.54708	0.54699	0.546897	0.546799	0.546696	0.546589	0.546478	0.546362	0.546242	0.546117	0.545988	0.545855	0.545717	0.545574	0.545427	0.545276	0.54512	0.54496	0.544796	0.544626	0.544453	0.544275	0.544092	0.543905	0.543713	0.543517	0.543316
40.85		0.547979	0.54798	0.547977	0.547969	0.547957	0.547941	0.547921	0.547897	0.547868	0.547835	0.547798	0.547756	0.547711	0.547661	0.547606	0.547548	0.547485	0.547417	0.547346	0.54727	0.54719	0.547105	0.547017	0.546923	0.546826	0.546724	0.546618	0.546507	0.546392	0.546272	0.546149	0.54602	0.545888	0.545751	0.545609	0.545463	0.545313	0.545158	0.544999	0.544836	0.544667	0.544495	0.544318	0.544136	0.54395	0.54376	0.543565	0.543365
40.9		0.547998	0.547999	0.547996	0.547988	0.547977	0.547961	0.547941	0.547916	0.547888	0.547855	0.547818	0.547777	0.547732	0.547682	0.547628	0.54757	0.547507	0.54744	0.547369	0.547294	0.547214	0.54713	0.547042	0.546949	0.546852	0.546751	0.546646	0.546536	0.546421	0.546303	0.54618	0.546052	0.545921	0.545784	0.545644	0.545499	0.54535	0.545196	0.545038	0.544875	0.544708	0.544536	0.544361	0.54418	0.543995	0.543806	0.543612	0.543414
40.95		0.548017	0.548018	0.548015	0.548007	0.547996	0.54798	0.54796	0.547936	0.547908	0.547875	0.547838	0.547797	0.547752	0.547703	0.547649	0.547591	0.547529	0.547463	0.547392	0.547317	0.547238	0.547155	0.547067	0.546975	0.546879	0.546778	0.546673	0.546564	0.54645	0.546332	0.54621	0.546084	0.545953	0.545817	0.545678	0.545534	0.545385	0.545233	0.545075	0.544914	0.544748	0.544577	0.544403	0.544223	0.54404	0.543852	0.543659	0.543462
41		0.548036	0.548036	0.548033	0.548026	0.548014	0.547999	0.547979	0.547955	0.547927	0.547894	0.547858	0.547817	0.547772	0.547723	0.54767	0.547612	0.547551	0.547485	0.547415	0.54734	0.547262	0.547179	0.547092	0.547	0.546904	0.546804	0.5467	0.546592	0.546479	0.546362	0.54624	0.546114	0.545984	0.54585	0.545711	0.545568	0.54542	0.545269	0.545112	0.544952	0.544787	0.544618	0.544444	0.544266	0.544083	0.543896	0.543705	0.543509
41.05		0.548053	0.548054	0.548051	0.548044	0.548032	0.548017	0.547997	0.547973	0.547945	0.547913	0.547877	0.547837	0.547792	0.547743	0.54769	0.547633	0.547572	0.547506	0.547437	0.547363	0.547285	0.547202	0.547116	0.547025	0.54693	0.54683	0.546727	0.546619	0.546507	0.54639	0.54627	0.546145	0.546015	0.545882	0.545744	0.545602	0.545455	0.545304	0.545149	0.544989	0.544825	0.544657	0.544485	0.544308	0.544126	0.54394	0.54375	0.543556
41.1		0.548071	0.548072	0.548069	0.548061	0.54805	0.548035	0.548015	0.547991	0.547964	0.547932	0.547896	0.547855	0.547811	0.547763	0.54771	0.547653	0.547592	0.547527	0.547458	0.547385	0.547307	0.547225	0.547139	0.547049	0.546954	0.546855	0.546753	0.546645	0.546534	0.546418	0.546298	0.546174	0.546046	0.545913	0.545776	0.545635	0.545489	0.545339	0.545185	0.545026	0.544863	0.544696	0.544524	0.544349	0.544168	0.543984	0.543795	0.543601
41.15		0.548088	0.548089	0.548086	0.548078	0.548067	0.548052	0.548032	0.548009	0.547981	0.54795	0.547914	0.547874	0.54783	0.547782	0.547729	0.547673	0.547612	0.547548	0.547479	0.547406	0.547329	0.547247	0.547162	0.547072	0.546978	0.54688	0.546778	0.546671	0.546561	0.546446	0.546327	0.546203	0.546075	0.545943	0.545807	0.545667	0.545522	0.545373	0.54522	0.545062	0.5449	0.544734	0.544564	0.544389	0.54421	0.544026	0.543839	0.543646
41.2		0.548105	0.548105	0.548102	0.548095	0.548084	0.548069	0.548049	0.548026	0.547998	0.547967	0.547931	0.547892	0.547848	0.5478	0.547748	0.547692	0.547632	0.547568	0.547499	0.547427	0.54735	0.547269	0.547184	0.547095	0.547002	0.546904	0.546803	0.546697	0.546587	0.546473	0.546354	0.546231	0.546105	0.545974	0.545838	0.545699	0.545555	0.545407	0.545254	0.545098	0.544937	0.544772	0.544602	0.544429	0.544251	0.544068	0.543882	0.543691
41.25		0.548121	0.548121	0.548118	0.548111	0.5481	0.548085	0.548066	0.548042	0.548015	0.547984	0.547948	0.547909	0.547866	0.547818	0.547766	0.547711	0.547651	0.547587	0.547519	0.547447	0.547371	0.547291	0.547206	0.547118	0.547025	0.546928	0.546827	0.546722	0.546612	0.546499	0.546381	0.546259	0.546133	0.546003	0.545868	0.54573	0.545587	0.54544	0.545288	0.545133	0.544973	0.544809	0.54464	0.544468	0.544291	0.544109	0.543924	0.543734
41.3		0.548136	0.548137	0.548134	0.548127	0.548116	0.548101	0.548082	0.548058	0.548031	0.548	0.547965	0.547926	0.547883	0.547836	0.547784	0.547729	0.54767	0.547606	0.547539	0.547467	0.547391	0.547311	0.547227	0.547139	0.547047	0.546951	0.546851	0.546746	0.546637	0.546525	0.546408	0.546286	0.546161	0.546032	0.545898	0.54576	0.545618	0.545472	0.545321	0.545167	0.545008	0.544845	0.544677	0.544506	0.54433	0.54415	0.543965	0.543777
41.35		0.548151	0.548152	0.548149	0.548142	0.548131	0.548116	0.548097	0.548074	0.548047	0.548016	0.547981	0.547942	0.547899	0.547852	0.547802	0.547747	0.547688	0.547624	0.547557	0.547486	0.547411	0.547332	0.547248	0.547161	0.547069	0.546973	0.546874	0.54677	0.546662	0.54655	0.546433	0.546313	0.546188	0.54606	0.545927	0.54579	0.545649	0.545503	0.545354	0.5452	0.545042	0.54488	0.544714	0.544543	0.544369	0.54419	0.544006	0.543819
41.4		0.548166	0.548167	0.548163	0.548156	0.548146	0.548131	0.548112	0.548089	0.548062	0.548032	0.547997	0.547958	0.547916	0.547869	0.547818	0.547764	0.547705	0.547642	0.547576	0.547505	0.54743	0.547351	0.547268	0.547181	0.54709	0.546995	0.546896	0.546793	0.546686	0.546574	0.546459	0.546339	0.546215	0.546087	0.545955	0.545819	0.545679	0.545534	0.545386	0.545233	0.545076	0.544915	0.54475	0.54458	0.544406	0.544228	0.544046	0.54386
41.45		0.54818	0.548181	0.548178	0.548171	0.54816	0.548145	0.548126	0.548104	0.548077	0.548046	0.548012	0.547974	0.547931	0.547885	0.547834	0.54778	0.547722	0.54766	0.547593	0.547523	0.547449	0.54737	0.547288	0.547202	0.547111	0.547017	0.546918	0.546815	0.546709	0.546598	0.546483	0.546364	0.546241	0.546114	0.545983	0.545848	0.545708	0.545565	0.545417	0.545265	0.545109	0.544949	0.544785	0.544616	0.544443	0.544267	0.544086	0.5439
41.5		0.548193	0.548194	0.548191	0.548184	0.548173	0.548159	0.54814	0.548118	0.548091	0.548061	0.548027	0.547988	0.547946	0.5479	0.54785	0.547796	0.547738	0.547676	0.54761	0.547541	0.547467	0.547389	0.547307	0.547221	0.547131	0.547037	0.546939	0.546837	0.546731	0.546621	0.546507	0.546389	0.546267	0.54614	0.54601	0.545875	0.545737	0.545594	0.545447	0.545296	0.545141	0.544982	0.544819	0.544651	0.54448	0.544304	0.544124	0.54394
41.55		0.548206	0.548207	0.548204	0.548197	0.548186	0.548172	0.548153	0.548131	0.548105	0.548075	0.548041	0.548003	0.547961	0.547915	0.547865	0.547812	0.547754	0.547692	0.547627	0.547558	0.547484	0.547407	0.547325	0.54724	0.547151	0.547057	0.54696	0.546859	0.546753	0.546644	0.54653	0.546413	0.546291	0.546166	0.546036	0.545903	0.545765	0.545623	0.545477	0.545327	0.545173	0.545015	0.544852	0.544686	0.544515	0.544341	0.544162	0.543979
41.6		0.548219	0.54822	0.548217	0.54821	0.548199	0.548184	0.548166	0.548144	0.548118	0.548088	0.548054	0.548016	0.547975	0.547929	0.54788	0.547826	0.547769	0.547708	0.547643	0.547574	0.547501	0.547424	0.547343	0.547258	0.54717	0.547077	0.54698	0.546879	0.546775	0.546666	0.546553	0.546436	0.546316	0.546191	0.546062	0.545929	0.545792	0.545651	0.545506	0.545357	0.545204	0.545047	0.544885	0.54472	0.54455	0.544377	0.544199	0.544017
41.65		0.548231	0.548231	0.548228	0.548222	0.548211	0.548197	0.548178	0.548156	0.54813	0.548101	0.548067	0.548029	0.547988	0.547943	0.547894	0.547841	0.547784	0.547723	0.547658	0.54759	0.547517	0.547441	0.547361	0.547276	0.547188	0.547096	0.547	0.546899	0.546795	0.546687	0.546575	0.546459	0.546339	0.546215	0.546087	0.545955	0.545819	0.545679	0.545535	0.545386	0.545234	0.545078	0.544917	0.544753	0.544584	0.544412	0.544235	0.544054
41.7		0.548242	0.548243	0.54824	0.548233	0.548223	0.548208	0.54819	0.548168	0.548142	0.548113	0.548079	0.548042	0.548001	0.547956	0.547907	0.547855	0.547798	0.547738	0.547673	0.547605	0.547533	0.547457	0.547377	0.547293	0.547206	0.547114	0.547018	0.546919	0.546815	0.546708	0.546597	0.546481	0.546362	0.546239	0.546111	0.54598	0.545845	0.545705	0.545562	0.545415	0.545263	0.545108	0.544949	0.544785	0.544618	0.544446	0.54427	0.544091
41.75		0.548253	0.548254	0.548251	0.548244	0.548233	0.548219	0.548201	0.548179	0.548154	0.548124	0.548091	0.548054	0.548013	0.547969	0.54792	0.547868	0.547811	0.547751	0.547688	0.54762	0.547548	0.547473	0.547393	0.54731	0.547223	0.547132	0.547037	0.546938	0.546835	0.546728	0.546617	0.546503	0.546384	0.546262	0.546135	0.546004	0.54587	0.545732	0.545589	0.545443	0.545292	0.545138	0.544979	0.544817	0.54465	0.54448	0.544305	0.544126
41.8		0.548263	0.548264	0.548261	0.548254	0.548244	0.54823	0.548212	0.54819	0.548165	0.548135	0.548102	0.548066	0.548025	0.547981	0.547932	0.54788	0.547824	0.547765	0.547701	0.547634	0.547563	0.547488	0.547409	0.547326	0.547239	0.547149	0.547054	0.546956	0.546854	0.546748	0.546637	0.546523	0.546406	0.546284	0.546158	0.546028	0.545895	0.545757	0.545615	0.54547	0.54532	0.545167	0.545009	0.544848	0.544682	0.544512	0.544339	0.544161
41.85		0.548273	0.548273	0.548271	0.548264	0.548254	0.54824	0.548222	0.5482	0.548175	0.548146	0.548113	0.548076	0.548036	0.547992	0.547944	0.547892	0.547837	0.547777	0.547714	0.547647	0.547577	0.547502	0.547423	0.547341	0.547255	0.547165	0.547071	0.546973	0.546872	0.546766	0.546657	0.546544	0.546426	0.546305	0.54618	0.546051	0.545918	0.545782	0.545641	0.545496	0.545347	0.545195	0.545038	0.544878	0.544713	0.544544	0.544372	0.544195
41.9		0.548282	0.548283	0.54828	0.548273	0.548263	0.548249	0.548231	0.54821	0.548185	0.548156	0.548123	0.548087	0.548047	0.548003	0.547955	0.547904	0.547848	0.547789	0.547727	0.54766	0.54759	0.547516	0.547438	0.547356	0.54727	0.547181	0.547087	0.54699	0.546889	0.546784	0.546676	0.546563	0.546446	0.546326	0.546202	0.546074	0.545941	0.545805	0.545666	0.545522	0.545374	0.545222	0.545066	0.544907	0.544743	0.544576	0.544404	0.544229
41.95		0.54829	0.548291	0.548288	0.548282	0.548271	0.548258	0.54824	0.548219	0.548194	0.548165	0.548133	0.548096	0.548056	0.548013	0.547966	0.547914	0.54786	0.547801	0.547739	0.547672	0.547602	0.547529	0.547451	0.54737	0.547285	0.547196	0.547103	0.547006	0.546906	0.546802	0.546694	0.546582	0.546466	0.546346	0.546223	0.546095	0.545964	0.545829	0.54569	0.545547	0.5454	0.545249	0.545094	0.544935	0.544773	0.544606	0.544436	0.544261
42		0.548298	0.548299	0.548296	0.54829	0.548279	0.548266	0.548248	0.548227	0.548202	0.548174	0.548141	0.548105	0.548066	0.548022	0.547975	0.547925	0.54787	0.547812	0.54775	0.547684	0.547614	0.547541	0.547464	0.547383	0.547299	0.54721	0.547118	0.547022	0.546922	0.546819	0.546711	0.5466	0.546485	0.546366	0.546243	0.546116	0.545986	0.545851	0.545713	0.545571	0.545425	0.545275	0.545121	0.544963	0.544801	0.544636	0.544466	0.544293
42.05		0.548306	0.548306	0.548304	0.548297	0.548287	0.548273	0.548256	0.548235	0.54821	0.548182	0.54815	0.548114	0.548075	0.548031	0.547985	0.547934	0.54788	0.547822	0.54776	0.547695	0.547626	0.547553	0.547476	0.547396	0.547312	0.547224	0.547132	0.547037	0.546938	0.546835	0.546728	0.546617	0.546503	0.546384	0.546262	0.546136	0.546006	0.545873	0.545735	0.545594	0.545449	0.5453	0.545147	0.54499	0.544829	0.544664	0.544496	0.544323
42.1		0.548312	0.548313	0.54831	0.548304	0.548294	0.54828	0.548263	0.548242	0.548217	0.548189	0.548157	0.548122	0.548083	0.54804	0.547993	0.547943	0.547889	0.547832	0.54777	0.547705	0.547637	0.547564	0.547488	0.547408	0.547325	0.547237	0.547146	0.547051	0.546952	0.54685	0.546744	0.546634	0.54652	0.546402	0.546281	0.546156	0.546027	0.545894	0.545757	0.545617	0.545472	0.545324	0.545172	0.545016	0.544856	0.544692	0.544525	0.544353
42.15		0.548318	0.548319	0.548316	0.54831	0.5483	0.548286	0.548269	0.548248	0.548224	0.548196	0.548164	0.548129	0.54809	0.548048	0.548001	0.547951	0.547898	0.547841	0.54778	0.547715	0.547647	0.547575	0.547499	0.54742	0.547336	0.54725	0.547159	0.547065	0.546966	0.546865	0.546759	0.54665	0.546537	0.54642	0.546299	0.546174	0.546046	0.545914	0.545778	0.545638	0.545495	0.545347	0.545196	0.545041	0.544882	0.544719	0.544553	0.544382
42.2		0.548324	0.548325	0.548322	0.548316	0.548306	0.548292	0.548275	0.548254	0.54823	0.548202	0.548171	0.548136	0.548097	0.548055	0.548009	0.547959	0.547906	0.547849	0.547788	0.547724	0.547656	0.547585	0.547509	0.54743	0.547348	0.547261	0.547171	0.547077	0.54698	0.546879	0.546774	0.546665	0.546552	0.546436	0.546316	0.546192	0.546065	0.545933	0.545798	0.545659	0.545517	0.54537	0.54522	0.545066	0.544908	0.544746	0.54458	0.544411
42.25		0.548329	0.54833	0.548327	0.54832	0.548311	0.548297	0.54828	0.54826	0.548236	0.548208	0.548177	0.548142	0.548103	0.548061	0.548015	0.547966	0.547913	0.547857	0.547796	0.547732	0.547665	0.547594	0.547519	0.54744	0.547358	0.547272	0.547183	0.54709	0.546993	0.546892	0.546788	0.546679	0.546568	0.546452	0.546333	0.54621	0.546083	0.545952	0.545818	0.54568	0.545538	0.545392	0.545243	0.545089	0.544932	0.544771	0.544607	0.544438
42.3		0.548333	0.548334	0.548331	0.548325	0.548315	0.548302	0.548285	0.548264	0.54824	0.548213	0.548182	0.548147	0.548109	0.548067	0.548021	0.547972	0.54792	0.547864	0.547804	0.54774	0.547673	0.547602	0.547528	0.54745	0.547368	0.547283	0.547194	0.547101	0.547005	0.546904	0.546801	0.546693	0.546582	0.546467	0.546348	0.546226	0.5461	0.54597	0.545837	0.545699	0.545558	0.545413	0.545265	0.545112	0.544956	0.544796	0.544632	0.544465
42.35		0.548337	0.548337	0.548335	0.548328	0.548319	0.548305	0.548289	0.548268	0.548245	0.548217	0.548186	0.548152	0.548114	0.548072	0.548027	0.547978	0.547926	0.54787	0.54781	0.547747	0.54768	0.54761	0.547536	0.547459	0.547377	0.547292	0.547204	0.547112	0.547016	0.546916	0.546813	0.546706	0.546596	0.546481	0.546363	0.546242	0.546116	0.545987	0.545854	0.545718	0.545578	0.545434	0.545286	0.545134	0.544979	0.54482	0.544657	0.54449
42.4		0.54834	0.54834	0.548338	0.548331	0.548322	0.548309	0.548292	0.548272	0.548248	0.548221	0.54819	0.548156	0.548118	0.548077	0.548032	0.547983	0.547931	0.547876	0.547816	0.547754	0.547687	0.547617	0.547544	0.547467	0.547386	0.547301	0.547213	0.547122	0.547026	0.546927	0.546825	0.546719	0.546609	0.546495	0.546378	0.546257	0.546132	0.546004	0.545872	0.545736	0.545596	0.545453	0.545306	0.545155	0.545001	0.544843	0.544681	0.544515
42.45		0.548342	0.548343	0.54834	0.548334	0.548324	0.548311	0.548295	0.548274	0.548251	0.548224	0.548193	0.548159	0.548122	0.54808	0.548036	0.547988	0.547936	0.547881	0.547822	0.547759	0.547693	0.547624	0.547551	0.547474	0.547394	0.54731	0.547222	0.547131	0.547036	0.546938	0.546836	0.54673	0.546621	0.546508	0.546391	0.546271	0.546147	0.546019	0.545888	0.545753	0.545614	0.545472	0.545326	0.545176	0.545022	0.544865	0.544704	0.544539
42.5		0.548344	0.548344	0.548342	0.548336	0.548326	0.548313	0.548296	0.548277	0.548253	0.548226	0.548196	0.548162	0.548124	0.548084	0.548039	0.547991	0.54794	0.547885	0.547826	0.547764	0.547699	0.547629	0.547557	0.54748	0.547401	0.547317	0.54723	0.547139	0.547045	0.546947	0.546846	0.546741	0.546632	0.54652	0.546404	0.546284	0.546161	0.546034	0.545903	0.545769	0.545631	0.54549	0.545344	0.545195	0.545042	0.544886	0.544726	0.544562
42.55		0.548345	0.548345	0.548343	0.548337	0.548327	0.548314	0.548298	0.548278	0.548255	0.548228	0.548198	0.548164	0.548127	0.548086	0.548042	0.547994	0.547943	0.547888	0.54783	0.547769	0.547703	0.547635	0.547562	0.547486	0.547407	0.547324	0.547237	0.547147	0.547054	0.546956	0.546855	0.546751	0.546643	0.546531	0.546416	0.546297	0.546174	0.546048	0.545918	0.545785	0.545647	0.545507	0.545362	0.545214	0.545062	0.544906	0.544747	0.544584
42.6		0.548345	0.548346	0.548343	0.548337	0.548328	0.548315	0.548298	0.548279	0.548255	0.548229	0.548199	0.548165	0.548128	0.548088	0.548044	0.547997	0.547946	0.547891	0.547834	0.547772	0.547707	0.547639	0.547567	0.547492	0.547413	0.54733	0.547244	0.547154	0.547061	0.546964	0.546864	0.54676	0.546653	0.546542	0.546427	0.546309	0.546187	0.546061	0.545932	0.545799	0.545663	0.545523	0.545379	0.545232	0.545081	0.544926	0.544768	0.544605
42.65		0.548345	0.548346	0.548343	0.548337	0.548328	0.548315	0.548299	0.548279	0.548256	0.548229	0.5482	0.548166	0.548129	0.548089	0.548046	0.547998	0.547948	0.547894	0.547836	0.547775	0.547711	0.547643	0.547571	0.547496	0.547418	0.547336	0.54725	0.547161	0.547068	0.546972	0.546872	0.546769	0.546662	0.546552	0.546438	0.54632	0.546199	0.546074	0.545945	0.545813	0.545678	0.545538	0.545395	0.545249	0.545099	0.544945	0.544787	0.544626
42.7		0.548345	0.548346	0.548343	0.548337	0.548328	0.548315	0.548299	0.548279	0.548256	0.54823	0.5482	0.548167	0.54813	0.548091	0.548047	0.548	0.54795	0.547896	0.547839	0.547778	0.547714	0.547646	0.547575	0.547501	0.547423	0.547341	0.547256	0.547167	0.547075	0.546979	0.54688	0.546777	0.546671	0.546561	0.546448	0.546331	0.54621	0.546086	0.545958	0.545827	0.545692	0.545553	0.545411	0.545265	0.545116	0.544963	0.544806	0.544646
42.75		0.548345	0.548345	0.548343	0.548337	0.548327	0.548315	0.548299	0.548279	0.548256	0.54823	0.548201	0.548168	0.548131	0.548092	0.548048	0.548002	0.547952	0.547898	0.547841	0.547781	0.547717	0.54765	0.547579	0.547505	0.547427	0.547346	0.547261	0.547173	0.547082	0.546986	0.546888	0.546785	0.54668	0.54657	0.546457	0.546341	0.546221	0.546098	0.545971	0.54584	0.545706	0.545568	0.545426	0.545281	0.545133	0.54498	0.544825	0.544665
42.8		0.548344	0.548345	0.548342	0.548336	0.548327	0.548314	0.548298	0.548279	0.548256	0.54823	0.548201	0.548168	0.548132	0.548093	0.54805	0.548003	0.547953	0.5479	0.547844	0.547784	0.54772	0.547653	0.547583	0.547509	0.547432	0.547351	0.547267	0.547179	0.547088	0.546993	0.546895	0.546793	0.546688	0.546579	0.546467	0.546351	0.546232	0.546109	0.545982	0.545852	0.545719	0.545582	0.545441	0.545297	0.545149	0.544997	0.544842	0.544684
42.85		0.548344	0.548344	0.548342	0.548336	0.548327	0.548314	0.548298	0.548279	0.548256	0.548231	0.548201	0.548169	0.548133	0.548093	0.548051	0.548004	0.547955	0.547902	0.547846	0.547786	0.547723	0.547656	0.547586	0.547513	0.547436	0.547355	0.547272	0.547184	0.547094	0.546999	0.546902	0.5468	0.546696	0.546588	0.546476	0.546361	0.546242	0.54612	0.545994	0.545865	0.545732	0.545595	0.545455	0.545312	0.545165	0.545014	0.54486	0.544702
42.9		0.548343	0.548344	0.548341	0.548335	0.548326	0.548314	0.548298	0.548279	0.548256	0.54823	0.548201	0.548169	0.548133	0.548094	0.548051	0.548005	0.547956	0.547904	0.547847	0.547788	0.547725	0.547659	0.547589	0.547516	0.54744	0.54736	0.547276	0.547189	0.547099	0.547005	0.546908	0.546808	0.546703	0.546596	0.546485	0.54637	0.546252	0.54613	0.546005	0.545876	0.545744	0.545608	0.545469	0.545326	0.54518	0.54503	0.544876	0.544719
42.95		0.548342	0.548343	0.54834	0.548335	0.548325	0.548313	0.548297	0.548278	0.548256	0.54823	0.548201	0.548169	0.548133	0.548094	0.548052	0.548006	0.547957	0.547905	0.547849	0.54779	0.547727	0.547662	0.547592	0.547519	0.547443	0.547364	0.547281	0.547194	0.547104	0.547011	0.546914	0.546814	0.546711	0.546603	0.546493	0.546379	0.546261	0.54614	0.546015	0.545887	0.545756	0.545621	0.545482	0.54534	0.545194	0.545045	0.544892	0.544736
43		0.548341	0.548342	0.548339	0.548334	0.548325	0.548312	0.548297	0.548278	0.548255	0.54823	0.548201	0.548169	0.548133	0.548095	0.548053	0.548007	0.547958	0.547906	0.547851	0.547792	0.547729	0.547664	0.547595	0.547522	0.547447	0.547367	0.547285	0.547199	0.547109	0.547017	0.54692	0.546821	0.546717	0.546611	0.546501	0.546387	0.54627	0.54615	0.546026	0.545898	0.545767	0.545633	0.545495	0.545353	0.545208	0.545059	0.544907	0.544752
43.05		0.54834	0.548341	0.548339	0.548333	0.548324	0.548311	0.548296	0.548277	0.548255	0.548229	0.548201	0.548169	0.548133	0.548095	0.548053	0.548008	0.547959	0.547907	0.547852	0.547793	0.547731	0.547666	0.547597	0.547525	0.54745	0.547371	0.547289	0.547203	0.547114	0.547022	0.546926	0.546827	0.546724	0.546618	0.546508	0.546395	0.546279	0.546159	0.546035	0.545908	0.545778	0.545644	0.545507	0.545366	0.545221	0.545073	0.544922	0.544767
43.1		0.548339	0.54834	0.548337	0.548332	0.548323	0.54831	0.548295	0.548276	0.548254	0.548229	0.5482	0.548168	0.548133	0.548095	0.548053	0.548008	0.54796	0.547908	0.547853	0.547795	0.547733	0.547668	0.5476	0.547528	0.547453	0.547374	0.547292	0.547207	0.547118	0.547026	0.546931	0.546832	0.54673	0.546624	0.546515	0.546403	0.546287	0.546167	0.546044	0.545918	0.545788	0.545655	0.545518	0.545378	0.545234	0.545087	0.544936	0.544782
43.15		0.548338	0.548339	0.548336	0.54833	0.548322	0.548309	0.548294	0.548275	0.548253	0.548228	0.5482	0.548168	0.548133	0.548095	0.548053	0.548008	0.54796	0.547909	0.547854	0.547796	0.547734	0.54767	0.547602	0.54753	0.547455	0.547377	0.547296	0.547211	0.547123	0.547031	0.546936	0.546838	0.546736	0.54663	0.546522	0.54641	0.546294	0.546175	0.546053	0.545927	0.545798	0.545665	0.545529	0.545389	0.545246	0.5451	0.54495	0.544796
43.2		0.548337	0.548337	0.548335	0.548329	0.54832	0.548308	0.548293	0.548274	0.548252	0.548227	0.548199	0.548167	0.548132	0.548094	0.548053	0.548008	0.54796	0.547909	0.547855	0.547797	0.547736	0.547671	0.547603	0.547532	0.547458	0.54738	0.547299	0.547214	0.547126	0.547035	0.54694	0.546842	0.546741	0.546636	0.546528	0.546416	0.546301	0.546183	0.546061	0.545936	0.545807	0.545675	0.545539	0.5454	0.545258	0.545112	0.544962	0.544809
43.25		0.548335	0.548336	0.548333	0.548328	0.548319	0.548307	0.548291	0.548273	0.548251	0.548226	0.548198	0.548167	0.548132	0.548094	0.548053	0.548008	0.54796	0.547909	0.547855	0.547798	0.547737	0.547672	0.547605	0.547534	0.54746	0.547382	0.547302	0.547217	0.54713	0.547039	0.546945	0.546847	0.546746	0.546642	0.546534	0.546423	0.546308	0.54619	0.546069	0.545944	0.545816	0.545684	0.545549	0.545411	0.545269	0.545123	0.544974	0.544822
43.3		0.548334	0.548334	0.548332	0.548326	0.548317	0.548305	0.54829	0.548272	0.54825	0.548225	0.548197	0.548166	0.548131	0.548093	0.548052	0.548008	0.54796	0.54791	0.547855	0.547798	0.547737	0.547673	0.547606	0.547536	0.547462	0.547385	0.547304	0.54722	0.547133	0.547042	0.546949	0.546851	0.546751	0.546647	0.546539	0.546429	0.546315	0.546197	0.546076	0.545952	0.545824	0.545693	0.545559	0.545421	0.545279	0.545134	0.544986	0.544834
43.35		0.548332	0.548333	0.54833	0.548325	0.548316	0.548304	0.548289	0.54827	0.548249	0.548224	0.548196	0.548165	0.54813	0.548093	0.548052	0.548008	0.54796	0.547909	0.547856	0.547798	0.547738	0.547674	0.547607	0.547537	0.547463	0.547386	0.547306	0.547223	0.547136	0.547046	0.546952	0.546855	0.546755	0.546651	0.546545	0.546434	0.546321	0.546204	0.546083	0.545959	0.545832	0.545701	0.545567	0.54543	0.545289	0.545145	0.544997	0.544846
43.4		0.54833	0.548331	0.548328	0.548323	0.548314	0.548302	0.548287	0.548269	0.548247	0.548222	0.548195	0.548163	0.548129	0.548092	0.548051	0.548007	0.54796	0.547909	0.547856	0.547799	0.547738	0.547675	0.547608	0.547538	0.547465	0.547388	0.547308	0.547225	0.547138	0.547049	0.546955	0.546859	0.546759	0.546656	0.546549	0.546439	0.546326	0.546209	0.546089	0.545966	0.545839	0.545709	0.545576	0.545439	0.545298	0.545154	0.545007	0.544856
43.45		0.548328	0.548329	0.548327	0.548321	0.548312	0.5483	0.548285	0.548267	0.548245	0.548221	0.548193	0.548162	0.548128	0.548091	0.54805	0.548006	0.547959	0.547909	0.547855	0.547799	0.547739	0.547675	0.547609	0.547539	0.547466	0.547389	0.54731	0.547227	0.547141	0.547051	0.546958	0.546862	0.546763	0.54666	0.546554	0.546444	0.546331	0.546215	0.546095	0.545972	0.545846	0.545716	0.545583	0.545447	0.545307	0.545163	0.545017	0.544867
43.5		0.548326	0.548327	0.548324	0.548319	0.54831	0.548298	0.548283	0.548265	0.548244	0.548219	0.548192	0.548161	0.548127	0.548089	0.548049	0.548005	0.547958	0.547908	0.547855	0.547798	0.547738	0.547675	0.547609	0.54754	0.547467	0.547391	0.547311	0.547229	0.547143	0.547053	0.546961	0.546865	0.546766	0.546663	0.546557	0.546448	0.546336	0.54622	0.546101	0.545978	0.545852	0.545723	0.54559	0.545454	0.545315	0.545172	0.545026	0.544876
43.55		0.548324	0.548325	0.548322	0.548317	0.548308	0.548296	0.548281	0.548263	0.548242	0.548217	0.54819	0.548159	0.548125	0.548088	0.548048	0.548004	0.547957	0.547907	0.547854	0.547798	0.547738	0.547675	0.547609	0.54754	0.547467	0.547391	0.547312	0.54723	0.547144	0.547055	0.546963	0.546867	0.546769	0.546666	0.546561	0.546452	0.54634	0.546224	0.546106	0.545983	0.545858	0.545729	0.545597	0.545461	0.545322	0.54518	0.545034	0.544885
43.6		0.548322	0.548323	0.54832	0.548315	0.548306	0.548294	0.548279	0.548261	0.54824	0.548215	0.548188	0.548157	0.548123	0.548086	0.548046	0.548003	0.547956	0.547906	0.547853	0.547797	0.547738	0.547675	0.547609	0.54754	0.547468	0.547392	0.547313	0.547231	0.547146	0.547057	0.546965	0.54687	0.546771	0.546669	0.546564	0.546456	0.546344	0.546229	0.54611	0.545988	0.545863	0.545735	0.545603	0.545468	0.545329	0.545187	0.545042	0.544893
43.65		0.548319	0.54832	0.548318	0.548312	0.548304	0.548292	0.548277	0.548259	0.548238	0.548213	0.548186	0.548155	0.548122	0.548085	0.548045	0.548001	0.547955	0.547905	0.547852	0.547796	0.547737	0.547675	0.547609	0.54754	0.547468	0.547392	0.547314	0.547232	0.547147	0.547058	0.546966	0.546871	0.546773	0.546672	0.546567	0.546459	0.546347	0.546232	0.546114	0.545993	0.545868	0.54574	0.545608	0.545473	0.545335	0.545194	0.545049	0.5449
43.7		0.548317	0.548318	0.548315	0.54831	0.548301	0.548289	0.548275	0.548257	0.548235	0.548211	0.548184	0.548153	0.54812	0.548083	0.548043	0.548	0.547953	0.547904	0.547851	0.547795	0.547736	0.547674	0.547608	0.54754	0.547468	0.547392	0.547314	0.547232	0.547147	0.547059	0.546968	0.546873	0.546775	0.546674	0.546569	0.546461	0.54635	0.546235	0.546118	0.545996	0.545872	0.545744	0.545613	0.545479	0.545341	0.5452	0.545055	0.544907
43.75		0.548314	0.548315	0.548313	0.548307	0.548299	0.548287	0.548272	0.548254	0.548233	0.548209	0.548182	0.548151	0.548118	0.548081	0.548041	0.547998	0.547952	0.547902	0.54785	0.547794	0.547735	0.547673	0.547608	0.547539	0.547467	0.547392	0.547314	0.547232	0.547148	0.54706	0.546969	0.546874	0.546776	0.546675	0.546571	0.546463	0.546352	0.546238	0.546121	0.546	0.545876	0.545748	0.545617	0.545483	0.545346	0.545205	0.545061	0.544913
43.8		0.548312	0.548312	0.54831	0.548304	0.548296	0.548284	0.548269	0.548252	0.548231	0.548206	0.548179	0.548149	0.548115	0.548079	0.548039	0.547996	0.54795	0.547901	0.547848	0.547793	0.547734	0.547672	0.547607	0.547538	0.547467	0.547392	0.547314	0.547232	0.547148	0.54706	0.546969	0.546875	0.546777	0.546676	0.546572	0.546465	0.546354	0.54624	0.546123	0.546003	0.545879	0.545752	0.545621	0.545487	0.54535	0.54521	0.545066	0.544919
43.85		0.548309	0.548309	0.548307	0.548302	0.548293	0.548281	0.548267	0.548249	0.548228	0.548204	0.548177	0.548146	0.548113	0.548076	0.548037	0.547994	0.547948	0.547899	0.547846	0.547791	0.547732	0.54767	0.547605	0.547537	0.547466	0.547391	0.547313	0.547232	0.547148	0.54706	0.546969	0.546875	0.546778	0.546677	0.546573	0.546466	0.546356	0.546242	0.546125	0.546005	0.545881	0.545755	0.545624	0.545491	0.545354	0.545214	0.54507	0.544923
43.9		0.548306	0.548307	0.548304	0.548299	0.54829	0.548279	0.548264	0.548246	0.548225	0.548201	0.548174	0.548144	0.54811	0.548074	0.548034	0.547992	0.547946	0.547897	0.547844	0.547789	0.54773	0.547669	0.547604	0.547536	0.547464	0.54739	0.547312	0.547231	0.547147	0.54706	0.546969	0.546875	0.546778	0.546678	0.546574	0.546467	0.546357	0.546244	0.546127	0.546007	0.545884	0.545757	0.545627	0.545494	0.545357	0.545217	0.545074	0.544927
43.95		0.548303	0.548303	0.548301	0.548296	0.548287	0.548275	0.548261	0.548243	0.548222	0.548198	0.548171	0.548141	0.548108	0.548071	0.548032	0.547989	0.547943	0.547894	0.547842	0.547787	0.547729	0.547667	0.547602	0.547534	0.547463	0.547389	0.547311	0.54723	0.547146	0.547059	0.546969	0.546875	0.546778	0.546678	0.546574	0.546468	0.546358	0.546244	0.546128	0.546008	0.545885	0.545759	0.545629	0.545496	0.54536	0.54522	0.545077	0.544931
44		0.5483	0.5483	0.548298	0.548292	0.548284	0.548272	0.548258	0.54824	0.548219	0.548195	0.548168	0.548138	0.548105	0.548069	0.548029	0.547987	0.547941	0.547892	0.54784	0.547785	0.547726	0.547665	0.5476	0.547532	0.547461	0.547387	0.54731	0.547229	0.547145	0.547058	0.546968	0.546874	0.546777	0.546677	0.546574	0.546468	0.546358	0.546245	0.546129	0.546009	0.545886	0.54576	0.545631	0.545498	0.545362	0.545222	0.54508	0.544934
44.05		0.548296	0.548297	0.548295	0.548289	0.548281	0.548269	0.548254	0.548237	0.548216	0.548192	0.548165	0.548135	0.548102	0.548066	0.548026	0.547984	0.547938	0.547889	0.547837	0.547782	0.547724	0.547663	0.547598	0.54753	0.547459	0.547385	0.547308	0.547227	0.547144	0.547057	0.546967	0.546873	0.546777	0.546677	0.546574	0.546467	0.546358	0.546245	0.546129	0.546009	0.545887	0.545761	0.545631	0.545499	0.545363	0.545224	0.545081	0.544936
44.1		0.548293	0.548294	0.548291	0.548286	0.548277	0.548266	0.548251	0.548233	0.548213	0.548189	0.548162	0.548132	0.548099	0.548063	0.548023	0.547981	0.547935	0.547886	0.547835	0.54778	0.547721	0.54766	0.547596	0.547528	0.547457	0.547383	0.547306	0.547225	0.547142	0.547055	0.546965	0.546872	0.546775	0.546676	0.546573	0.546467	0.546357	0.546244	0.546128	0.546009	0.545887	0.545761	0.545632	0.545499	0.545364	0.545225	0.545083	0.544937
44.15		0.548289	0.54829	0.548288	0.548282	0.548274	0.548262	0.548248	0.54823	0.548209	0.548185	0.548159	0.548129	0.548096	0.548059	0.54802	0.547978	0.547932	0.547883	0.547832	0.547777	0.547719	0.547657	0.547593	0.547525	0.547455	0.547381	0.547304	0.547223	0.54714	0.547053	0.546963	0.54687	0.546774	0.546674	0.546571	0.546465	0.546356	0.546243	0.546128	0.546009	0.545886	0.545761	0.545632	0.545499	0.545364	0.545225	0.545083	0.544938
44.2		0.548286	0.548286	0.548284	0.548279	0.54827	0.548259	0.548244	0.548226	0.548206	0.548182	0.548155	0.548125	0.548092	0.548056	0.548017	0.547974	0.547929	0.54788	0.547828	0.547774	0.547716	0.547654	0.54759	0.547523	0.547452	0.547378	0.547301	0.547221	0.547137	0.547051	0.546961	0.546868	0.546772	0.546672	0.54657	0.546464	0.546354	0.546242	0.546126	0.546007	0.545885	0.54576	0.545631	0.545499	0.545363	0.545225	0.545083	0.544937
44.25		0.548282	0.548283	0.54828	0.548275	0.548266	0.548255	0.54824	0.548223	0.548202	0.548178	0.548151	0.548122	0.548089	0.548052	0.548013	0.547971	0.547925	0.547877	0.547825	0.54777	0.547712	0.547651	0.547587	0.54752	0.547449	0.547375	0.547298	0.547218	0.547135	0.547048	0.546958	0.546866	0.546769	0.54667	0.546567	0.546462	0.546352	0.54624	0.546125	0.546006	0.545884	0.545758	0.545629	0.545498	0.545362	0.545224	0.545082	0.544937
44.3		0.548278	0.548279	0.548276	0.548271	0.548263	0.548251	0.548237	0.548219	0.548198	0.548175	0.548148	0.548118	0.548085	0.548049	0.54801	0.547967	0.547922	0.547873	0.547822	0.547767	0.547709	0.547648	0.547584	0.547516	0.547446	0.547372	0.547295	0.547215	0.547132	0.547045	0.546956	0.546863	0.546767	0.546667	0.546565	0.546459	0.54635	0.546238	0.546122	0.546003	0.545881	0.545756	0.545628	0.545496	0.545361	0.545222	0.54508	0.544935
[truncated: 3,114 more rows]
[truncated: 188 more columns]

## Sheet: Figure 3 (right)
Figure 3 (right)
		72.09	72.1	72.11	72.12	72.13	72.14	72.15	72.16	72.17	72.18	72.19	72.2	72.21	72.22	72.23	72.24	72.25	72.26	72.27	72.28	72.29	72.3	72.31	72.32	72.33	72.34	72.35	72.36	72.37	72.38	72.39	72.4	72.41	72.42	72.43	72.44	72.45	72.46	72.47	72.48	72.49	72.5	72.51	72.52	72.53	72.54	72.55	72.56
[truncated: 2,011 more rows]
[truncated: 170 more columns]

## Sheet: Figure 4a
Figure 4a
[truncated: 7 more rows]

[truncated: 7 more sheets: Figura 4b, Figure 5a, Figure 5b, Figure 5c, Figure 5d, Figure 6a, Figure 6b]
